# Supplementary material for: Safety Implications of Modulating Nuclear Receptors: A Comprehensive Analysis from Non-Clinical and Clinical Perspectives
Source: Pharmaceuticals (Basel). 2024 Jul 3;17(7):875. doi: 10.3390/ph17070875 (PMC11279859; doi:10.3390/ph17070875)
Supplement: Supplementary file 1 [file pharmaceuticals-17-00875-s001.zip]

Archive with 4 entries (4 files):
- Figures_Modified_Supplemental.pptx
- Supplemental Table S3_Resubmission.xlsx
- Supplemental_Excel_Table S1_modified2_Resubmission.xlsx
- Supplemental_Table_S2_Resubmission.csv
