# Supplementary material for: Safety Implications of Modulating Nuclear Receptors: A Comprehensive Analysis from Non-Clinical and Clinical Perspectives
Source: Pharmaceuticals (Basel). 2024 Jul 3;17(7):875. doi: 10.3390/ph17070875 (PMC11279859; doi:10.3390/ph17070875)
Supplement: Supplementary file 1 [file pharmaceuticals-17-00875-s001.zip › Supplemental Table S3_Resubmission.xlsx]

## Sheet: default_1
Target - action	Novartis	AZ	FDA	AbbVie	Roche	Target Consensus
5-HT2B receptor - Agonists	1	1	1	1	1	5
SERT - Inhibitors	1	1	1	1	1	5
GABAA - Agonists	1	1	1	1	1	5
GABAA - Antagonists	1	1	1	1	1	5
5-HT2A receptor - Agonists	1	1		1	1	4
D1 receptor - Agonists	1	1		1	1	4
D1 receptor - Antagonists	1	1		1	1	4
D2 receptor - Agonists	1	1		1	1	4
Dopamine receptor - Agonists	1	1		1	1	4
Dopamine receptor - Antagonists	1	1		1	1	4
H1 receptor - Antagonists		1	1	1	1	4
H2 receptor - Agonists	1	1		1	1	4
M1 receptor - Agonists	1	1		1	1	4
M1 receptor - Antagonists	1	1		1	1	4
M2 receptor - Agonists	1	1		1	1	4
M2 receptor - Antagonists	1	1		1	1	4
Muscarinic receptor - Agonists	1	1		1	1	4
Muscarinic receptor - Antagonists	1	1		1	1	4
NET - Inhibitors		1	1	1	1	4
Opioid receptor - Agonists		1	1	1	1	4
Opioid receptor - Antagonists		1	1	1	1	4
Opioid receptor - Modulators		1	1	1	1	4
alpha1-Adrenoceptor - Agonists	1	1		1	1	4
alpha1-Adrenoceptor - Antagonists	1	1		1	1	4
alpha1A-Adrenoceptor - Agonists	1	1		1	1	4
alpha1A-Adrenoceptor - Antagonists	1	1		1	1	4
alpha2-Adrenoceptor - Agonists	1	1		1	1	4
alpha2-Adrenoceptor - Antagonists	1	1		1	1	4
alpha2A-Adrenoceptor - Agonists	1	1		1	1	4
alpha2A-Adrenoceptor - Antagonists	1	1		1	1	4
beta-Adrenoceptor - Agonists	1	1		1	1	4
beta1-Adrenoceptor - Agonists	1	1		1	1	4
Androgen receptor - Agonists		1	1	1	1	4
Androgen receptor - Antagonists		1	1	1	1	4
Androgen receptor - Modulators		1	1	1	1	4
CB1 receptor - Agonists		1	1	1	1	4
D2 receptor - Antagonists	1	1		1	1	4
GABAA (benzodiazepine receptor) - Agonists	1	1		1	1	4
MAO - Inhibitors	1	1		1	1	4
MAO-A - Inhibitors	1	1		1	1	4
Opioid mu receptor - Agonists		1	1	1	1	4
PDE3 - Inhibitors	1	1		1	1	4
beta-Adrenoceptor - Antagonists	1	1		1	1	4
beta1-Adrenoceptor - Antagonists	1	1		1	1	4
CB1 receptor - Antagonists		1	1	1	1	4
CB2 receptor - Antagonists		1	1	1	1	4
NMDA receptor - Agonists		1	1	1	1	4
Opioid mu receptor - Antagonists		1	1	1	1	4
5-HT1A receptor - Agonists		1		1	1	3
5-HT2B receptor - Antagonists		1		1	1	3
5-HT3 receptor - Antagonists		1		1	1	3
COX-2 - Inhibitors		1		1	1	3
Calcium channel - Blockers		1		1	1	3
H2 receptor - Antagonists		1		1	1	3
Kv11.1 - Blockers	1	1	1			3
Opioid kappa receptor - Agonists		1		1	1	3
Voltage-gated potassium channel - Blockers	1	1	1			3
5-HT3 receptor - Agonists		1		1	1	3
AChE - Inhibitors		1		1	1	3
Cav1 - Blockers		1		1	1	3
Cav1.2 - Blockers		1		1	1	3
DAT - Inhibitors		1	1	1		3
GABAA (benzodiazepine receptor) - Antagonists		1		1	1	3
Glucocorticoid receptor - Agonists		1		1	1	3
Glucocorticoid receptor - Modulators		1		1	1	3
H1 receptor - Agonists		1		1	1	3
Nicotinic receptor - Agonists		1	1		1	3
Nicotinic receptor - Antagonists		1	1		1	3
PDE3A - Inhibitors	1	1		1		3
5-HT1A receptor - Antagonists		1		1	1	3
CCK1 receptor - Agonists		1		1	1	3
CCK1 receptor - Antagonists		1		1	1	3
Glucocorticoid receptor - Antagonists		1		1	1	3
NMDA receptor - Antagonists	1		1	1		3
PDE4 - Inhibitors	1	1			1	3
PDE4D - Inhibitors	1	1			1	3
PPARgamma - Agonists			1	1	1	3
PPARgamma - Modulators			1	1	1	3
5-HT2C receptor - Agonists	1			1		2
5-HT2C receptor - Antagonists	1			1		2
AT1 receptor - Antagonists				1	1	2
Nav1.5 - Blockers		1	1			2
Opioid delta receptor - Antagonists		1		1		2
beta2-Adrenoceptor - Agonists	1			1		2
5-HT1B receptor - Agonists		1		1		2
5-HT2A receptor - Antagonists	1			1		2
5-HT4 receptor - Agonists	1			1		2
A1 receptor - Agonists				1	1	2
A1 receptor - Antagonists				1	1	2
A2a receptor - Agonists		1		1		2
A2a receptor - Antagonists		1		1		2
A3 receptor - Agonists				1	1	2
A3 receptor - Antagonists				1	1	2
AT1 receptor - Agonists				1	1	2
ETA receptor - Agonists		1		1		2
ETA receptor - Antagonists		1		1		2
M3 receptor - Agonists		1		1		2
M3 receptor - Antagonists		1		1		2
Opioid delta receptor - Agonists		1		1		2
V1A receptor - Agonists		1		1		2
beta2-Adrenoceptor - Antagonists	1			1		2
5-HT1B receptor - Antagonists		1		1		2
CB1 receptor - Inverse agonists		1			1	2
CB2 receptor - Inverse agonists		1			1	2
Estrogen receptor - Agonists			1		1	2
Estrogen receptor - Antagonists			1		1	2
Estrogen receptor - Modulators			1		1	2
GluN1 - Agonists		1			1	2
Nicotinic receptor alpha1 - Agonists		1			1	2
Nicotinic receptor alpha1 - Antagonists		1			1	2
Nicotinic receptor alpha4 - Agonists		1			1	2
Nicotinic receptor alpha4 - Antagonists		1			1	2
alpha1B-Adrenoceptor - Antagonists	1			1		2
COX-1 - Inhibitors		1				1
Calcium channel - Activators				1		1
Cav1 - Activators				1		1
Cav1.2 - Activators				1		1
5-HT4 receptor - Antagonists				1		1
5-HT7 receptor - Agonists				1		1
5-HT7 receptor - Antagonists				1		1
B2 receptor - Agonists				1		1
B2 receptor - Antagonists				1		1
DAT - Activators				1		1
GABAA alpha1 - Agonists		1				1
GABAA alpha1 - Antagonists		1				1
H3 receptor - Antagonists					1	1
Kv7.1 - Activators		1				1
Kv7.1 - Blockers		1				1
M4 receptor - Agonists				1		1
Opioid kappa receptor - Antagonists				1		1
Voltage-gated potassium channel - Activators		1				1
Y1 receptor - Agonists				1		1
Y1 receptor - Antagonists				1		1
alpha1-Adrenoceptor - Modulators	1					1
alpha2B-Adrenoceptor - Agonists				1		1
A2b receptor - Agonists				1		1
A2b receptor - Antagonists				1		1
ABL1 - Inhibitors					1	1
ACE - Inhibitors				1		1
AT2 receptor - Agonists				1		1
AT2 receptor - Antagonists				1		1
CB2 receptor - Agonists			1			1
CDK - Inhibitors					1	1
CDK2 - Inhibitors					1	1
CGRP receptor - Agonists				1		1
CGRP receptor - Antagonists				1		1
D3 receptor - Agonists	1					1
D5 receptor - Antagonists	1					1
EP2 receptor - Agonists				1		1
EP2 receptor - Antagonists				1		1
ETB receptor - Agonists				1		1
ETB receptor - Antagonists				1		1
Estrogen receptor-alpha - Agonists					1	1
Estrogen receptor-alpha - Antagonists					1	1
Estrogen receptor-alpha - Modulators					1	1
GSK-3 - Inhibitors					1	1
GSK-3alpha - Inhibitors					1	1
GSK-3beta - Inhibitors					1	1
H3 receptor - Agonists					1	1
KCa2.1 - Activators				1		1
KCa2.1 - Blockers				1		1
KCa2.2 - Activators				1		1
KCa2.2 - Blockers				1		1
KCa2.3 - Activators				1		1
KCa2.3 - Blockers				1		1
Kir6.x/SUR - Activators				1		1
Kir6.x/SUR - Blockers				1		1
Lck - Inhibitors		1				1
M5 receptor - Agonists				1		1
MAO-B - Inhibitors	1					1
MT2 receptor - Agonists				1		1
MT2 receptor - Antagonists				1		1
NK1 receptor - Agonists				1		1
NK1 receptor - Antagonists				1		1
NK2 receptor - Agonists				1		1
NK2 receptor - Antagonists				1		1
Na+/K+ ATPase - Inhibitors				1		1
P2X receptor - Agonists				1		1
PAF receptor - Agonists				1		1
PPARgamma - Antagonists				1		1
SERT - Activators				1		1
SKCa channel - Activators				1		1
SKCa channel - Blockers				1		1
Sodium channel - Activators				1		1
Sodium channel - Blockers				1		1
TNFR - Agonists				1		1
TNFR - Antagonists				1		1
Translocator protein - Agonists				1		1
UT receptor - Agonists				1		1
UT receptor - Antagonists				1		1
V1A receptor - Antagonists				1		1
VPAC1 receptor - Agonists				1		1
VPAC1 receptor - Antagonists				1		1
ZAP-70 - Inhibitors					1	1
alpha1B-Adrenoceptor - Agonists				1		1
alpha2B-Adrenoceptor - Antagonists				1		1
sigma1 receptor - Agonists				1		1
5-HT1 receptor - Agonists						0
5-HT1 receptor - Modulators						0
5-HT1A receptor - Modulators						0
5-HT1D receptor - Agonists						0
5-HT1F receptor - Agonists						0
5-HT2 receptor - Agonists						0
5-HT2 receptor - Antagonists						0
5-HT2 receptor - Modulators						0
5-HT2A receptor - Modulators						0
5-HT3A receptor - Antagonists						0
5-HT5A receptor - Agonists						0
5-HT6 receptor - Agonists						0
AKT - Inhibitors						0
AKT1 - Inhibitors						0
AT receptor - Antagonists						0
BChE - Inhibitors						0
CDK - Activators						0
CDK1 - Activators						0
CDK2 - Activators						0
D1 receptor - Modulators						0
D2 receptor - Modulators						0
D3 receptor - Antagonists						0
D3 receptor - Modulators						0
Dopamine receptor - Modulators						0
ENT1 - Inhibitors						0
ENT2 - Inhibitors						0
Ghrelin receptor - Agonists						0
Ghrelin receptor - Antagonists						0
H1 receptor - Modulators						0
H2 receptor - Modulators						0
M1 receptor - Modulators						0
M2 receptor - Modulators						0
Muscarinic receptor - Modulators						0
Nav1.5 - Activators						0
Opioid kappa receptor - Modulators						0
Opioid mu receptor - Modulators						0
Potassium channel - Blockers						0
Progesterone receptor - Agonists						0
Progesterone receptor - Modulators						0
SERT - Modulators						0
TP receptor - Agonists						0
TP receptor - Antagonists						0
Thrombin - Inhibitors						0
VMAT2 - Inhibitors						0
Voltage-dependent calcium channel subunit alpha-2/delta-1 - Ligands						0
alpha-Adrenoceptor - Agonists						0
alpha-Adrenoceptor - Antagonists						0
alpha-Adrenoceptor - Modulators						0
alpha1A-Adrenoceptor - Modulators						0
alpha2C-Adrenoceptor - Agonists						0
alpha2C-Adrenoceptor - Antagonists						0
beta-Adrenoceptor - Modulators						0
beta2-Adrenoceptor - Modulators						0
