# Supplementary material for: Safety Implications of Modulating Nuclear Receptors: A Comprehensive Analysis from Non-Clinical and Clinical Perspectives
Source: Pharmaceuticals (Basel). 2024 Jul 3;17(7):875. doi: 10.3390/ph17070875 (PMC11279859; doi:10.3390/ph17070875)
Supplement: Supplementary file 1 [file pharmaceuticals-17-00875-s001.zip › Supplemental_Excel_Table S1_modified2_Resubmission.xlsx]

## Sheet: default_1
Target	Action	Gene	Adverse Event (literature term)	System Organ Class	Level of evidence	Generic names	Drug Type	Alert Phase	Species	Alert title	Reference Type	Citation
PPARalpha	Agonists	PPARA	stomach discomfort	Gastrointestinal disorders	Confirmed/Reported	CIP-fenofibrate, fenofibrate	Small Molecule	Clinical		Side effects reported in 0.1-5% patients receiving Tricor are rash, itching, urticaria, nausea, vomiting, constipation, diarrhea, anorexia, epigastralgia, stomach discomfort, abnormal renal function tests including increased BUN and creatinine), anemia, decreased red blood cells, decreased hemoglobin, decreased hematocrit, leukocytosis, leukopenia, eosinophilia, thrombocytosis, headache, dizzines…	Regulatory Agency Communication	PMDA package insert. Tricor (fenofibrate)
PPARalpha	Agonists	PPARA	abdominal bloating	Gastrointestinal disorders	Confirmed/Reported	bezafibrate	Small Molecule	Clinical		Side effects reported in <0.1% patients receiving Bezatol are headache, dizziness, muscle pain, loss of appetite, vomiting, abdominal bloating, diarrhea, stomatitis, constipation, itching, urticaria, leukopenia, thrombocytosis, hypoglycemia, general malaise and hair loss. [Data from PMDA package insert for Bezatol (bezafibrate; pan-PPAR agonist)]	Regulatory Agency Communication	PMDA package insert. Bezatol (bezafibrate)
PPARalpha	Agonists	PPARA	abdominal bloating	Gastrointestinal disorders	Confirmed/Reported	CIP-fenofibrate, fenofibrate	Small Molecule	Clinical		Side effects reported in <0.1% patients receiving Tricor are hepatomegaly, hair loss, photosensitivity, abdominal pain, dry mouth, abdominal bloating, weakness, swelling, leg pain and dysgeusia. [Data from PMDA package insert for Tricor (fenofibrate; PPARalpha agonist)]	Regulatory Agency Communication	PMDA package insert. Tricor (fenofibrate)
PPARalpha	Agonists	PPARA	abdominal bloating	Gastrointestinal disorders	Confirmed/Reported	clinofibrate	Small Molecule	Clinical		Side effects reported in 0.1-1% patients receiving Lipoclin are AST increase, ALT increase, CK increase, CPK increase, rash, pruritus, dermatitis, nausea, vomiting, loss of appetite, dyspepsia, abdominal pain, abdominal bloating and diarrhea. [Data from PMDA package insert for Lipoclin (clinofibrate; PPARalpha agonist)]	Regulatory Agency Communication	PMDA package insert. Lipoclin (clinofibrate)
PPARalpha	Agonists	PPARA	abdominal distension	Gastrointestinal disorders	Confirmed/Reported	bezafibrate	Small Molecule	Clinical/Postmarketing		Uncommon (≥1/1,000 to <1/100) adverse reactions reported in clinical trials and during postmarketing experience with Bezalip were hypersensitivity reactions, anaphylactic reactions, dizziness, headache, abdominal pain, constipation, dyspepsia, abdominal distension, pruritus, urticaria, photosensitivity reaction, alopecia, rash, diarrhoea, nausea, cholestasis, muscular weakness, myalgia, muscle cr…	Regulatory Agency Communication	MHRA Summary of Product Characteristics. Bezalip (bezafibrate )
PPARalpha	Agonists	PPARA	abdominal pain	Gastrointestinal disorders	Confirmed/Reported	CIP-fenofibrate, fenofibrate	Small Molecule	Clinical		Side effects reported in <0.1% patients receiving Tricor are hepatomegaly, hair loss, photosensitivity, abdominal pain, dry mouth, abdominal bloating, weakness, swelling, leg pain and dysgeusia. [Data from PMDA package insert for Tricor (fenofibrate; PPARalpha agonist)]	Regulatory Agency Communication	PMDA package insert. Tricor (fenofibrate)
PPARalpha	Agonists	PPARA	abdominal pain	Gastrointestinal disorders	Confirmed/Reported	ciprofibrate, ciprofibric acid	Small Molecule	Clinical		Common (≥1/100 to <1/10) adverse reactions reported in clinical trials with ciprofibrate were headache, dizziness, somnolence, vertigo, nausea, vomiting, diarrhoea, fatigue, dyspepsia, abdominal pain, rash, alopecia and myalgia. [Data from MHRA Summary of Product Characteristics for ciprofibrate]	Regulatory Agency Communication	MHRA Summary of Product Characteristics. Ciprofibrate
PPARalpha	Agonists	PPARA	abdominal pain	Gastrointestinal disorders	Confirmed/Reported	gemfibrozil	Small Molecule	Clinical		Common (≥1/100 to < 1/10) adverse reactions reported in clinical trials with Gemfibrozil were vertigo, headache, diarrhoea, vomiting, nausea, abdominal pain, constipation, flatulence, eczema, rash and fatigue. [Data from MHRA Summary of Product Characteristics for Gemfibrozil]	Regulatory Agency Communication	MHRA Summary of Product Characteristics. Gemfibrozil
PPARalpha	Agonists	PPARA	abdominal pain	Gastrointestinal disorders	Confirmed/Reported	bezafibrate	Small Molecule	Clinical/Postmarketing		Uncommon (≥1/1,000 to <1/100) adverse reactions reported in clinical trials and during postmarketing experience with Bezalip were hypersensitivity reactions, anaphylactic reactions, dizziness, headache, abdominal pain, constipation, dyspepsia, abdominal distension, pruritus, urticaria, photosensitivity reaction, alopecia, rash, diarrhoea, nausea, cholestasis, muscular weakness, myalgia, muscle cr…	Regulatory Agency Communication	MHRA Summary of Product Characteristics. Bezalip (bezafibrate )
PPARalpha	Agonists	PPARA	abdominal pain	Gastrointestinal disorders	Confirmed/Reported	clinofibrate	Small Molecule	Clinical		Side effects reported in 0.1-1% patients receiving Lipoclin are AST increase, ALT increase, CK increase, CPK increase, rash, pruritus, dermatitis, nausea, vomiting, loss of appetite, dyspepsia, abdominal pain, abdominal bloating and diarrhea. [Data from PMDA package insert for Lipoclin (clinofibrate; PPARalpha agonist)]	Regulatory Agency Communication	PMDA package insert. Lipoclin (clinofibrate)
PPARalpha	Agonists	PPARA	abdominal pain	Gastrointestinal disorders	Confirmed/Reported	gemfibrozil	Small Molecule	Clinical		Adverse reactions reported in clinical trials with Lopid are listed. [Data from FDA approved drug report for Lopid (gemfibrozil)]	Regulatory Agency Communication	FDA approved drug report. Lopid (gemfibrozil)
PPARalpha	Agonists	PPARA	abdominal pain	Gastrointestinal disorders	Confirmed/Reported	bezafibrate	Small Molecule	Clinical		Side effects reported in 0.1-5% patients receiving Bezatol are CK increase, abdominal pain, nausea, rash, AST increase, ALT increase, LDH increase, anemia and uric acid increase. [Data from PMDA package insert for Bezatol (bezafibrate; pan-PPAR agonist)]	Regulatory Agency Communication	PMDA package insert. Bezatol (bezafibrate)
PPARalpha	Agonists	PPARA	abdominal pain	Gastrointestinal disorders	Confirmed/Reported	saroglitazar, saroglitazar magnesium	Small Molecule	Clinical		Clinical study evaluating the efficacy of saroglitazar (PPAR alpha/gamma agonist; 4 mg once daily) on hypertriglyceridemia in 50 Indian patients with HIV-associated lipodystrophy. The most common adverse events were gastrointestinal disorders, including constipation and abdominal pain. One patient suffered severe stomach pain considered possibly related to treatment.	Journal	PLoS One, 11 (1), e0146222 2016 Jan 20
PPARalpha	Agonists	PPARA	abdominal pain	Gastrointestinal disorders	Suspected	saroglitazar, saroglitazar magnesium	Small Molecule	Phase I		First-in-human phase I study of saroglitazar (PPARalpha/gamma agonist; 0.125-128 mg) in 96 healthy subjects. 11 subjects experienced adverse events including rash/itching, abdominal pain, nausea, cough, cold, headache, backache, body pain, calf pain, fever, malaise, giddiness, dyspepsia and diarrhea.	Journal	Clin Drug Investig, 33 (11), 809-16 Nov 2013
PPARalpha	Agonists	PPARA	abdominal pain	Gastrointestinal disorders	Suspected	clinofibrate	Small Molecule	Clinical		Clinical study of clinofibrate (PPARalpha agonist) in 20 patients with hyperlipidemia. One patient had to discontinue treatment due to severe diarrhea and abdominal pain.	Journal	Clin Ter. 1989 Apr 15;129(1):25-9
PPARalpha	Agonists	PPARA	abdominal pain upper	Gastrointestinal disorders	Suspected	elafibranor	Small Molecule	Phase II		Phase II clinical trial of GFT505 (PPARalpha/delta agonist) in 22 abdominally obese insulin-resistant males. Treatment-related adverse events were upper abdominal pain, fatigue, eczema and abnormal sweating (1 case each).	Journal	Diabetes Care. 2013 Oct;36(10):2923-30
PPARalpha	Agonists	PPARA	epigastralgia	Gastrointestinal disorders	Confirmed/Reported	CIP-fenofibrate, fenofibrate	Small Molecule	Clinical		Side effects reported in 0.1-5% patients receiving Tricor are rash, itching, urticaria, nausea, vomiting, constipation, diarrhea, anorexia, epigastralgia, stomach discomfort, abnormal renal function tests including increased BUN and creatinine), anemia, decreased red blood cells, decreased hemoglobin, decreased hematocrit, leukocytosis, leukopenia, eosinophilia, thrombocytosis, headache, dizzines…	Regulatory Agency Communication	PMDA package insert. Tricor (fenofibrate)
PPARalpha	Agonists	PPARA	epigastric pain	Gastrointestinal disorders	Confirmed/Reported	clinofibrate	Small Molecule	Clinical		Side effects reported in <0.1% patients receiving Lipoclin are ALP increase, headache, dizziness, redness, erythematous rash, urticaria, eczema, hair loss, epigastric pain, constipation, stomatitis, angular cheilitis, hot flashes, facial edema, weakness and malaise. [Data from PMDA package insert for Lipoclin (clinofibrate; PPARalpha agonist)]	Regulatory Agency Communication	PMDA package insert. Lipoclin (clinofibrate)
PPARalpha	Agonists	PPARA	stomach pain	Gastrointestinal disorders	Suspected	saroglitazar, saroglitazar magnesium	Small Molecule	Clinical		Clinical study evaluating the efficacy of saroglitazar (PPAR alpha/gamma agonist; 4 mg once daily) on hypertriglyceridemia in 50 Indian patients with HIV-associated lipodystrophy. The most common adverse events were gastrointestinal disorders, including constipation and abdominal pain. One patient suffered severe stomach pain considered possibly related to treatment.	Journal	PLoS One, 11 (1), e0146222 2016 Jan 20
PPARalpha	Agonists	PPARA	spontaneous abortion	Pregnancy, puerperium and perinatal conditions	Suspected	elafibranor	Small Molecule	Clinical		Clinical trial of elafibranor (PPARalpha and PPARdelta agonist) in patients with nonalcoholic steatohepatitis. Treatment-related serious adverse events were reported in 2 patients receiving the 80 mg dose (spontaneous abortion, ataxia, fasciculation, and tremor) and in 2 patients receiving the 120 mg dose (acute pancreatitis, Parkinson’s disease). A mild statistically significant increase in seru…	Journal	Gastroenterology. 2016 May;150(5):1147-1159.e5
PPARalpha	Agonists	PPARA	pancreatic acinar adenoma	Neoplasms benign, malignant and unspecified (incl cysts and polyps)	Suspected	clofibrate	Small Molecule	Preclinical	rat	117-week carcinogenicity study conducted in rats comparing three drugs: fenofibrate 10 and 60 mg/kg/day (0.3 and 2 times the MRHD), clofibrate (400 mg/kg/day; 2 times the human dose), and gemfibrozil (250 mg/kg/day; 2 times the human dose, based on mg/m2 surface area). Fenofibrate increased pancreatic acinar adenomas in both sexes. Clofibrate increased hepatocellular carcinoma and pancreatic acin…	Regulatory Agency Communication	FDA approved drug report. Tricor (fenofibrate)
PPARalpha	Agonists	PPARA	pancreatic acinar adenoma	Neoplasms benign, malignant and unspecified (incl cysts and polyps)	Suspected	CIP-fenofibrate, fenofibrate	Small Molecule	Preclinical	rat	117-week carcinogenicity study conducted in rats comparing three drugs: fenofibrate 10 and 60 mg/kg/day (0.3 and 2 times the MRHD), clofibrate (400 mg/kg/day; 2 times the human dose), and gemfibrozil (250 mg/kg/day; 2 times the human dose, based on mg/m2 surface area). Fenofibrate increased pancreatic acinar adenomas in both sexes. Clofibrate increased hepatocellular carcinoma and pancreatic acin…	Regulatory Agency Communication	FDA approved drug report. Tricor (fenofibrate)
PPARalpha	Agonists	PPARA	pancreatic acinar adenoma	Neoplasms benign, malignant and unspecified (incl cysts and polyps)	Suspected	CIP-fenofibrate, fenofibrate	Small Molecule	Preclinical	rat	24-month study of fenofibrate in Wistar rats receiving up to 200 mg/kg/day (up to 6 times MRHD). At 200 mg/kg/day, the incidence of liver carcinomas was significantly increased in both sexes. A statistically significant increase in pancreatic carcinomas was observed in males at 1 and 6 times the MRHD; an increase in pancreatic adenomas and benign testicular interstitial cell tumors was observed a…	Regulatory Agency Communication	FDA approved drug report. Tricor (fenofibrate)
PPARalpha	Agonists	PPARA	pancreatic acinar adenoma	Neoplasms benign, malignant and unspecified (incl cysts and polyps)	Suspected	clofibrate	Small Molecule	Preclinical	rat	Male rats treated with gemfibrozil developed benign liver nodules, liver carcinoma and benign Leydig cell tumors at at 0.2 and 1.3 times the human exposure. Other carcinogenic outcomes observed with similar drugs are listed.[Data from FDA approved drug report for Lopid (gemfibrozil)]	Regulatory Agency Communication	FDA approved drug report. Lopid (gemfibrozil)
PPARalpha	Agonists	PPARA	pancreatic acinar adenoma	Neoplasms benign, malignant and unspecified (incl cysts and polyps)	Suspected	CIP-fenofibrate, fenofibrate	Small Molecule	Preclinical	rat	Male rats treated with gemfibrozil developed benign liver nodules, liver carcinoma and benign Leydig cell tumors at at 0.2 and 1.3 times the human exposure. Other carcinogenic outcomes observed with similar drugs are listed.[Data from FDA approved drug report for Lopid (gemfibrozil)]	Regulatory Agency Communication	FDA approved drug report. Lopid (gemfibrozil)
PPARalpha	Agonists	PPARA	pancreatic acinar cell adenoma	Neoplasms benign, malignant and unspecified (incl cysts and polyps)	Suspected	pemafibrate	Small Molecule	Preclinical	rat	Carcinogenicity studies of pemafibrate (≥0.075 mg/kg/day) in mice showed an increased incidence of hepatocellular carcinoma and adenoma. In rat carcinogenicity studies, animals developed hepatocellular carcinoma and adenoma, pancreatic acinic cell carcinoma and adenoma, and testis Leydig cell adenoma. In addition, an increased incidence of thyroid follicular epithelial cell adenoma was observed. …	Regulatory Agency Communication	PMDA package insert. Parmodia (pemafibrate)
PPARalpha	Agonists	PPARA	pancreatic acinic cell carcinoma	Neoplasms benign, malignant and unspecified (incl cysts and polyps)	Suspected	pemafibrate	Small Molecule	Preclinical	rat	Carcinogenicity studies of pemafibrate (≥0.075 mg/kg/day) in mice showed an increased incidence of hepatocellular carcinoma and adenoma. In rat carcinogenicity studies, animals developed hepatocellular carcinoma and adenoma, pancreatic acinic cell carcinoma and adenoma, and testis Leydig cell adenoma. In addition, an increased incidence of thyroid follicular epithelial cell adenoma was observed. …	Regulatory Agency Communication	PMDA package insert. Parmodia (pemafibrate)
PPARalpha	Agonists	PPARA	acute generalized exanthematous pustulosis (AGEP)	Skin and subcutaneous tissue disorders	Suspected	CIP-fenofibrate, fenofibrate	Small Molecule	Postmarketing		Case report of a 58-year-old patient presenting acute generalized exanthematous pustulosis after receiving fenofibrate (PPARalpha agonist) for type 1 diabetes.	Journal	Am J Health Syst Pharm. 2015 Dec 1;72(23):2061-3
PPARalpha	Agonists	PPARA	acute kidney injury	Renal and urinary disorders	Suspected	CIP-fenofibrate, fenofibrate	Small Molecule	Postmarketing		Analysis of acute kidney injury reported in 2015 in the French national pharmacovigilance database identifying the most frequently implicated drugs. 68 statistically significant drugs are listed	Journal	Br J Clin Pharmacol. 2017 Jun;83(6):1341-1349
PPARalpha	Agonists	PPARA	acute renal failure	Renal and urinary disorders	Confirmed/Reported	pemafibrate	Small Molecule	Clinical		Serious side effects of unknown frequency reported in patients receiving Parmodia are rhabdomyolysis andrenal damage including acute renal failure. [Data from PMDA package insert for Parmodia (pemafibrate; PPARalpha agonist)]	Regulatory Agency Communication	PMDA package insert. Parmodia (pemafibrate)
PPARalpha	Agonists	PPARA	acute renal failure	Renal and urinary disorders	Confirmed/Reported	bezafibrate	Small Molecule	Clinical/Postmarketing		Uncommon (≥1/1,000 to <1/100) adverse reactions reported in clinical trials and during postmarketing experience with Bezalip were hypersensitivity reactions, anaphylactic reactions, dizziness, headache, abdominal pain, constipation, dyspepsia, abdominal distension, pruritus, urticaria, photosensitivity reaction, alopecia, rash, diarrhoea, nausea, cholestasis, muscular weakness, myalgia, muscle cr…	Regulatory Agency Communication	MHRA Summary of Product Characteristics. Bezalip (bezafibrate )
PPARalpha	Agonists	PPARA	acute renal injury	Renal and urinary disorders	Confirmed/Reported	bezafibrate	Small Molecule	Clinical		Side effects of unknown frequency reported in patients receiving Bezatol are somnolence, insomnia, numbness, muscle spasms, stomach ulcer, heartburn, dry mouth, photosensitivity, thrombocytopenia, and serious rhabdomyolysis, acute renal injury, renal damage, shock, anaphylaxis, facial edema, swelling of the lips, hepatic dysfunction, jaundice, oculomucocutaneous syndrome, Stevens-Johnson syndrome…	Regulatory Agency Communication	PMDA package insert. Bezatol (bezafibrate)
PPARalpha	Agonists	PPARA	increased risk of acute kidney injury	Renal and urinary disorders	Confirmed/Reported			Clinical/Postmarketing		Review on selective PPARalpha agonists used for the treatment of dyslipidemia. Adverse events detected included increased incidence of gallstone formation and increased risk of acute kidney injury, rhabdomyolysis, and myopathy characterized by muscle pain with elevated serum creatine phosphokinase levels.	Journal	Expert Opin Ther Targets. 2017 Mar;21(3):333-348
PPARalpha	Agonists	PPARA	alanine aminotransferase activity decreased	Investigations	Suspected	bezafibrate	Small Molecule	Preclinical	dog	Study of the safety of bezafibrate for the treatment of hyperlipidemia in dogs. Although no adverse effects were observed, alanine aminotransferase activity decreased significantly after 30 days of treatment.	Journal	J Vet Intern Med. 2017 May;31(3):717-722
PPARalpha	Agonists	PPARA	ALT elevation	Investigations	Confirmed/Reported	pemafibrate	Small Molecule	Clinical		Side effects reported in 0.1-1% patients receiving Parmodia are liver dysfunction, AST, ALT and CK elevation, increased blood myoglobin, myalgia, rash, itching, increased glycohemoglobin, increased LDL and increased blood uric acid. [Data from PMDA package insert for Parmodia (pemafibrate; PPARalpha agonist)]	Regulatory Agency Communication	PMDA package insert. Parmodia (pemafibrate)
PPARalpha	Agonists	PPARA	ALT increased	Investigations	Confirmed/Reported	CIP-fenofibrate, fenofibrate	Small Molecule	Clinical		Side effects reported in ≥5% patients receiving Tricor are abnormal liver function tests such as ALT and AST increase (which can be serious), ALP increase, LDH increase and gamma-GTP increase, CK increase and positive antinuclear antibody. [Data from PMDA package insert for Tricor (fenofibrate; PPARalpha agonist)]	Regulatory Agency Communication	PMDA package insert. Tricor (fenofibrate)
PPARalpha	Agonists	PPARA	ALT increased	Investigations	Confirmed/Reported	bezafibrate	Small Molecule	Clinical		Side effects reported in 0.1-5% patients receiving Bezatol are CK increase, abdominal pain, nausea, rash, AST increase, ALT increase, LDH increase, anemia and uric acid increase. [Data from PMDA package insert for Bezatol (bezafibrate; pan-PPAR agonist)]	Regulatory Agency Communication	PMDA package insert. Bezatol (bezafibrate)
PPARalpha	Agonists	PPARA	ALT increased	Investigations	Confirmed/Reported	clinofibrate	Small Molecule	Clinical		Side effects reported in 0.1-1% patients receiving Lipoclin are AST increase, ALT increase, CK increase, CPK increase, rash, pruritus, dermatitis, nausea, vomiting, loss of appetite, dyspepsia, abdominal pain, abdominal bloating and diarrhea. [Data from PMDA package insert for Lipoclin (clinofibrate; PPARalpha agonist)]	Regulatory Agency Communication	PMDA package insert. Lipoclin (clinofibrate)
PPARalpha	Agonists	PPARA	elevated ALAT	Investigations	Confirmed/Reported	gemfibrozil	Small Molecule	Clinical		The special warnings and precautions for use section of the MHRA SmPC for Gemfibrozil indicates that it may cause myopathy, rhabdomyolysis, myositis, elevated creatine phosphokinase, gallstone formation, cholelithiasis, increased total cholesterol, increased LDL, elevated ALAT, elevated ASAT, elevated alkaline phosphatase, elevated LDH, elevated creatine kinase, elevated bilirubin, anaemia, leuco…	Regulatory Agency Communication	MHRA Summary of Product Characteristics. Gemfibrozil
PPARalpha	Agonists	PPARA	high serum ALT	Investigations	Suspected	saroglitazar, saroglitazar magnesium	Small Molecule	Postmarketing		Observational study evaluating the effects of saroglitazar (PPAR alpha/gamma agonist; 4 mg once daily) on glycemic and lipidic parameters in 34 Indian patients with type 2 diabetes mellitus. Adverse events included hypoglycemia (2), asthenia and loss of appetite (1 each). 1 patient discontinued treatment due to alanine aminotransferase and aspartate aminotransferase increase.	Journal	Sci Rep, 5, 7706 2015 Jan 9
PPARalpha	Agonists	PPARA	increase in ALT	Investigations	Confirmed/Reported	CIP-fenofibrate, fenofibrate	Small Molecule	Clinical		The warnings and precautions sections of the FDA approved drug report for Tricor indicates that it may cause myopathy and rhabdomyolysis, increase serum transaminases (including ALT), increase serum creatinine levels, cholelithiasis, and drug-drug interactions with oral coumarin anticoagulants. [Data from FDA approved drug report for Tricor (fenofibrate; PPARalpha agonist)]	Regulatory Agency Communication	FDA approved drug report. Tricor (fenofibrate)
PPARalpha	Agonists	PPARA	increased ALT	Investigations	Confirmed/Reported	gemfibrozil	Small Molecule	Clinical		Adverse reactions reported in clinical trials with Lopid are listed. [Data from FDA approved drug report for Lopid (gemfibrozil)]	Regulatory Agency Communication	FDA approved drug report. Lopid (gemfibrozil)
PPARalpha	Agonists	PPARA	increased ALT	Investigations	Confirmed/Reported	CIP-fenofibrate, fenofibrate	Small Molecule	Clinical		The most common adverse reactions (>2% and at least 1% greater than placebo) to Tricor were abnormal liver tests, increased AST, increased ALT, increased CPK, and rhinitis. [Data from FDA approved drug report for Tricor (fenofibrate; PPARalpha agonist)]	Regulatory Agency Communication	FDA approved drug report. Tricor (fenofibrate)
PPARalpha	Agonists	PPARA	alopecia	Skin and subcutaneous tissue disorders	Confirmed/Reported	gemfibrozil	Small Molecule	Clinical		Adverse reactions reported in clinical trials with Lopid are listed. [Data from FDA approved drug report for Lopid (gemfibrozil)]	Regulatory Agency Communication	FDA approved drug report. Lopid (gemfibrozil)
PPARalpha	Agonists	PPARA	alopecia	Skin and subcutaneous tissue disorders	Confirmed/Reported	gemfibrozil	Small Molecule	Clinical		Rare (≥1/10,000 to <1/1,000) adverse reactions reported in clinical trials with Gemfibrozil included bone marrow failure, severe anaemia, thrombocytopenia, leukopenia, eosinophilia, depression, decreased libido, neuropathy peripheral, paraesthesia, dizziness, somnolence, vision blurred, laryngeal oedema, pancreatitis, appendicitis, jaundice cholestatic and hepatitis. Other safety issues are liste…	Regulatory Agency Communication	MHRA Summary of Product Characteristics. Gemfibrozil
PPARalpha	Agonists	PPARA	alopecia	Skin and subcutaneous tissue disorders	Confirmed/Reported	bezafibrate	Small Molecule	Clinical/Postmarketing		Uncommon (≥1/1,000 to <1/100) adverse reactions reported in clinical trials and during postmarketing experience with Bezalip were hypersensitivity reactions, anaphylactic reactions, dizziness, headache, abdominal pain, constipation, dyspepsia, abdominal distension, pruritus, urticaria, photosensitivity reaction, alopecia, rash, diarrhoea, nausea, cholestasis, muscular weakness, myalgia, muscle cr…	Regulatory Agency Communication	MHRA Summary of Product Characteristics. Bezalip (bezafibrate )
PPARalpha	Agonists	PPARA	alopecia	Skin and subcutaneous tissue disorders	Confirmed/Reported	ciprofibrate, ciprofibric acid	Small Molecule	Clinical		Common (≥1/100 to <1/10) adverse reactions reported in clinical trials with ciprofibrate were headache, dizziness, somnolence, vertigo, nausea, vomiting, diarrhoea, fatigue, dyspepsia, abdominal pain, rash, alopecia and myalgia. [Data from MHRA Summary of Product Characteristics for ciprofibrate]	Regulatory Agency Communication	MHRA Summary of Product Characteristics. Ciprofibrate
PPARalpha	Agonists	PPARA	hair loss	Skin and subcutaneous tissue disorders	Confirmed/Reported	CIP-fenofibrate, fenofibrate	Small Molecule	Clinical		Side effects reported in <0.1% patients receiving Tricor are hepatomegaly, hair loss, photosensitivity, abdominal pain, dry mouth, abdominal bloating, weakness, swelling, leg pain and dysgeusia. [Data from PMDA package insert for Tricor (fenofibrate; PPARalpha agonist)]	Regulatory Agency Communication	PMDA package insert. Tricor (fenofibrate)
PPARalpha	Agonists	PPARA	hair loss	Skin and subcutaneous tissue disorders	Confirmed/Reported	bezafibrate	Small Molecule	Clinical		Side effects reported in <0.1% patients receiving Bezatol are headache, dizziness, muscle pain, loss of appetite, vomiting, abdominal bloating, diarrhea, stomatitis, constipation, itching, urticaria, leukopenia, thrombocytosis, hypoglycemia, general malaise and hair loss. [Data from PMDA package insert for Bezatol (bezafibrate; pan-PPAR agonist)]	Regulatory Agency Communication	PMDA package insert. Bezatol (bezafibrate)
PPARalpha	Agonists	PPARA	hair loss	Skin and subcutaneous tissue disorders	Confirmed/Reported	clinofibrate	Small Molecule	Clinical		Side effects reported in <0.1% patients receiving Lipoclin are ALP increase, headache, dizziness, redness, erythematous rash, urticaria, eczema, hair loss, epigastric pain, constipation, stomatitis, angular cheilitis, hot flashes, facial edema, weakness and malaise. [Data from PMDA package insert for Lipoclin (clinofibrate; PPARalpha agonist)]	Regulatory Agency Communication	PMDA package insert. Lipoclin (clinofibrate)
PPARalpha	Agonists	PPARA	anaemia	Blood and lymphatic system disorders	Confirmed/Reported	gemfibrozil	Small Molecule	Clinical		The special warnings and precautions for use section of the MHRA SmPC for Gemfibrozil indicates that it may cause myopathy, rhabdomyolysis, myositis, elevated creatine phosphokinase, gallstone formation, cholelithiasis, increased total cholesterol, increased LDL, elevated ALAT, elevated ASAT, elevated alkaline phosphatase, elevated LDH, elevated creatine kinase, elevated bilirubin, anaemia, leuco…	Regulatory Agency Communication	MHRA Summary of Product Characteristics. Gemfibrozil
PPARalpha	Agonists	PPARA	anemia	Blood and lymphatic system disorders	Confirmed/Reported	bezafibrate	Small Molecule	Clinical		Side effects reported in 0.1-5% patients receiving Bezatol are CK increase, abdominal pain, nausea, rash, AST increase, ALT increase, LDH increase, anemia and uric acid increase. [Data from PMDA package insert for Bezatol (bezafibrate; pan-PPAR agonist)]	Regulatory Agency Communication	PMDA package insert. Bezatol (bezafibrate)
PPARalpha	Agonists	PPARA	anemia	Blood and lymphatic system disorders	Confirmed/Reported	CIP-fenofibrate, fenofibrate	Small Molecule	Clinical		Side effects reported in 0.1-5% patients receiving Tricor are rash, itching, urticaria, nausea, vomiting, constipation, diarrhea, anorexia, epigastralgia, stomach discomfort, abnormal renal function tests including increased BUN and creatinine), anemia, decreased red blood cells, decreased hemoglobin, decreased hematocrit, leukocytosis, leukopenia, eosinophilia, thrombocytosis, headache, dizzines…	Regulatory Agency Communication	PMDA package insert. Tricor (fenofibrate)
PPARalpha	Agonists	PPARA	anemia	Blood and lymphatic system disorders	Confirmed/Reported	gemfibrozil	Small Molecule	Clinical		Adverse reactions reported in clinical trials with Lopid are listed. [Data from FDA approved drug report for Lopid (gemfibrozil)]	Regulatory Agency Communication	FDA approved drug report. Lopid (gemfibrozil)
PPARalpha	Agonists	PPARA	anemia	Blood and lymphatic system disorders	Suspected	tesaglitazar	Small Molecule	Clinical		Review of saroglitazar (PPAR alpha/gamma agonist; 4 mg once daily) for managing hypertriglyceridemia in patients with type II diabetes. In clinical studies, the most common adverse events (AEs) were asthenia, gastritis, chest discomfort, peripheral edema, dizziness, tremors and dyspepsia. AEs reported in preclinical studies are listed. AEs of active comparators and other drugs are listed.	Journal	Diabetes Metab Syndr Obes, 8, 189-96 2015 Apr 15
PPARalpha	Agonists	PPARA	anemia	Blood and lymphatic system disorders	Suspected	ragaglitazar	Small Molecule	Clinical		Review of saroglitazar (PPAR alpha/gamma agonist; 4 mg once daily) for managing hypertriglyceridemia in patients with type II diabetes. In clinical studies, the most common adverse events (AEs) were asthenia, gastritis, chest discomfort, peripheral edema, dizziness, tremors and dyspepsia. AEs reported in preclinical studies are listed. AEs of active comparators and other drugs are listed.	Journal	Diabetes Metab Syndr Obes, 8, 189-96 2015 Apr 15
PPARalpha	Agonists	PPARA	severe anaemia	Blood and lymphatic system disorders	Confirmed/Reported	gemfibrozil	Small Molecule	Clinical		Rare (≥1/10,000 to <1/1,000) adverse reactions reported in clinical trials with Gemfibrozil included bone marrow failure, severe anaemia, thrombocytopenia, leukopenia, eosinophilia, depression, decreased libido, neuropathy peripheral, paraesthesia, dizziness, somnolence, vision blurred, laryngeal oedema, pancreatitis, appendicitis, jaundice cholestatic and hepatitis. Other safety issues are liste…	Regulatory Agency Communication	MHRA Summary of Product Characteristics. Gemfibrozil
PPARalpha	Agonists	PPARA	anaphylactic reactions	Immune system disorders	Confirmed/Reported	bezafibrate	Small Molecule	Clinical/Postmarketing		Uncommon (≥1/1,000 to <1/100) adverse reactions reported in clinical trials and during postmarketing experience with Bezalip were hypersensitivity reactions, anaphylactic reactions, dizziness, headache, abdominal pain, constipation, dyspepsia, abdominal distension, pruritus, urticaria, photosensitivity reaction, alopecia, rash, diarrhoea, nausea, cholestasis, muscular weakness, myalgia, muscle cr…	Regulatory Agency Communication	MHRA Summary of Product Characteristics. Bezalip (bezafibrate )
PPARalpha	Agonists	PPARA	anaphylaxis	Immune system disorders	Confirmed/Reported	gemfibrozil	Small Molecule	Clinical		Adverse reactions reported in clinical trials with Lopid are listed. [Data from FDA approved drug report for Lopid (gemfibrozil)]	Regulatory Agency Communication	FDA approved drug report. Lopid (gemfibrozil)
PPARalpha	Agonists	PPARA	anaphylaxis	Immune system disorders	Confirmed/Reported	bezafibrate	Small Molecule	Clinical		Side effects of unknown frequency reported in patients receiving Bezatol are somnolence, insomnia, numbness, muscle spasms, stomach ulcer, heartburn, dry mouth, photosensitivity, thrombocytopenia, and serious rhabdomyolysis, acute renal injury, renal damage, shock, anaphylaxis, facial edema, swelling of the lips, hepatic dysfunction, jaundice, oculomucocutaneous syndrome, Stevens-Johnson syndrome…	Regulatory Agency Communication	PMDA package insert. Bezatol (bezafibrate)
PPARalpha	Agonists	PPARA	anaphylactoid reaction	Immune system disorders	Suspected	palmidrol, palmitoylethanolamide	Small Molecule	Postmarketing		Case report of severe anaphylactoid reaction to Physiogel SRK.	Journal	Schweiz Med Wochenschr. 1991 Nov 30;121(48):1773-6
PPARalpha	Agonists	PPARA	angina pectoris	Cardiac disorders	Suspected	pemafibrate	Small Molecule	Clinical		Results from 2 clinical studies of pemafibrate (PPARalpha agonist) in patients with dyslipidemia. Adverse events (AEs) with an incidence higher than with placebo included nasopharyngitis, increased blood uric acid, abnormal liver function test, diabetes mellitus and increased creatine kinase and serum creatinine. Other AEs are listed.	Journal	Atherosclerosis. 2017 Jun;261:144-152
PPARalpha	Agonists	PPARA	angioedema	Skin and subcutaneous tissue disorders	Confirmed/Reported	gemfibrozil	Small Molecule	Clinical		Rare (≥1/10,000 to <1/1,000) adverse reactions reported in clinical trials with Gemfibrozil included bone marrow failure, severe anaemia, thrombocytopenia, leukopenia, eosinophilia, depression, decreased libido, neuropathy peripheral, paraesthesia, dizziness, somnolence, vision blurred, laryngeal oedema, pancreatitis, appendicitis, jaundice cholestatic and hepatitis. Other safety issues are liste…	Regulatory Agency Communication	MHRA Summary of Product Characteristics. Gemfibrozil
PPARalpha	Agonists	PPARA	angioedema	Skin and subcutaneous tissue disorders	Confirmed/Reported	gemfibrozil	Small Molecule	Clinical		Adverse reactions reported in clinical trials with Lopid are listed. [Data from FDA approved drug report for Lopid (gemfibrozil)]	Regulatory Agency Communication	FDA approved drug report. Lopid (gemfibrozil)
PPARalpha	Agonists	PPARA	angular cheilitis	Gastrointestinal disorders	Confirmed/Reported	clinofibrate	Small Molecule	Clinical		Side effects reported in <0.1% patients receiving Lipoclin are ALP increase, headache, dizziness, redness, erythematous rash, urticaria, eczema, hair loss, epigastric pain, constipation, stomatitis, angular cheilitis, hot flashes, facial edema, weakness and malaise. [Data from PMDA package insert for Lipoclin (clinofibrate; PPARalpha agonist)]	Regulatory Agency Communication	PMDA package insert. Lipoclin (clinofibrate)
PPARalpha	Agonists	PPARA	ankle fracture	Injury, poisoning and procedural complications	Suspected	pemafibrate	Small Molecule	Clinical		Results from 2 clinical studies of pemafibrate (PPARalpha agonist) in patients with dyslipidemia. Adverse events (AEs) with an incidence higher than with placebo included nasopharyngitis, increased blood uric acid, abnormal liver function test, diabetes mellitus and increased creatine kinase and serum creatinine. Other AEs are listed.	Journal	Atherosclerosis. 2017 Jun;261:144-152
PPARalpha	Agonists	PPARA	anophthalmia	Congenital, familial and genetic disorders	Suspected	gemfibrozil	Small Molecule	Preclinical	rat	Gemfibrozil was associated ith decreased conception rate, increased stillbirths and reduced pupu weight when administered to pregnant rats. Skeletal variations and anophthalmia were also observed. Other pregnancy-related safety issues are listed. [Data from FDA approved drug report for Lopid (gemfibrozil)]	Regulatory Agency Communication	FDA approved drug report. Lopid (gemfibrozil)
PPARalpha	Agonists	PPARA	antinuclear antibody positive	Investigations	Confirmed/Reported	CIP-fenofibrate, fenofibrate	Small Molecule	Clinical		Side effects reported in ≥5% patients receiving Tricor are abnormal liver function tests such as ALT and AST increase (which can be serious), ALP increase, LDH increase and gamma-GTP increase, CK increase and positive antinuclear antibody. [Data from PMDA package insert for Tricor (fenofibrate; PPARalpha agonist)]	Regulatory Agency Communication	PMDA package insert. Tricor (fenofibrate)
PPARalpha	Agonists	PPARA	positive antinuclear antibody	Investigations	Confirmed/Reported	gemfibrozil	Small Molecule	Clinical		Adverse reactions reported in clinical trials with Lopid are listed. [Data from FDA approved drug report for Lopid (gemfibrozil)]	Regulatory Agency Communication	FDA approved drug report. Lopid (gemfibrozil)
PPARalpha	Agonists	PPARA	acute appendicitis	Infections and infestations	Confirmed/Reported	gemfibrozil	Small Molecule	Clinical		Adverse reactions reported in clinical trials with Lopid are listed. [Data from FDA approved drug report for Lopid (gemfibrozil)]	Regulatory Agency Communication	FDA approved drug report. Lopid (gemfibrozil)
PPARalpha	Agonists	PPARA	appendicitis	Infections and infestations	Confirmed/Reported	gemfibrozil	Small Molecule	Clinical		Rare (≥1/10,000 to <1/1,000) adverse reactions reported in clinical trials with Gemfibrozil included bone marrow failure, severe anaemia, thrombocytopenia, leukopenia, eosinophilia, depression, decreased libido, neuropathy peripheral, paraesthesia, dizziness, somnolence, vision blurred, laryngeal oedema, pancreatitis, appendicitis, jaundice cholestatic and hepatitis. Other safety issues are liste…	Regulatory Agency Communication	MHRA Summary of Product Characteristics. Gemfibrozil
PPARalpha	Agonists	PPARA	arthralgia	Musculoskeletal and connective tissue disorders	Confirmed/Reported	gemfibrozil	Small Molecule	Clinical		Rare (≥1/10,000 to <1/1,000) adverse reactions reported in clinical trials with Gemfibrozil included bone marrow failure, severe anaemia, thrombocytopenia, leukopenia, eosinophilia, depression, decreased libido, neuropathy peripheral, paraesthesia, dizziness, somnolence, vision blurred, laryngeal oedema, pancreatitis, appendicitis, jaundice cholestatic and hepatitis. Other safety issues are liste…	Regulatory Agency Communication	MHRA Summary of Product Characteristics. Gemfibrozil
PPARalpha	Agonists	PPARA	arthralgia	Musculoskeletal and connective tissue disorders	Confirmed/Reported	gemfibrozil	Small Molecule	Clinical		Adverse reactions reported in clinical trials with Lopid are listed. [Data from FDA approved drug report for Lopid (gemfibrozil)]	Regulatory Agency Communication	FDA approved drug report. Lopid (gemfibrozil)
PPARalpha	Agonists	PPARA	AST (GOT) increased	Investigations	Confirmed/Reported	CIP-fenofibrate, fenofibrate	Small Molecule	Clinical		Side effects reported in ≥5% patients receiving Tricor are abnormal liver function tests such as ALT and AST increase (which can be serious), ALP increase, LDH increase and gamma-GTP increase, CK increase and positive antinuclear antibody. [Data from PMDA package insert for Tricor (fenofibrate; PPARalpha agonist)]	Regulatory Agency Communication	PMDA package insert. Tricor (fenofibrate)
PPARalpha	Agonists	PPARA	AST elevation	Investigations	Confirmed/Reported	pemafibrate	Small Molecule	Clinical		Side effects reported in 0.1-1% patients receiving Parmodia are liver dysfunction, AST, ALT and CK elevation, increased blood myoglobin, myalgia, rash, itching, increased glycohemoglobin, increased LDL and increased blood uric acid. [Data from PMDA package insert for Parmodia (pemafibrate; PPARalpha agonist)]	Regulatory Agency Communication	PMDA package insert. Parmodia (pemafibrate)
PPARalpha	Agonists	PPARA	AST increased	Investigations	Confirmed/Reported	bezafibrate	Small Molecule	Clinical		Side effects reported in 0.1-5% patients receiving Bezatol are CK increase, abdominal pain, nausea, rash, AST increase, ALT increase, LDH increase, anemia and uric acid increase. [Data from PMDA package insert for Bezatol (bezafibrate; pan-PPAR agonist)]	Regulatory Agency Communication	PMDA package insert. Bezatol (bezafibrate)
PPARalpha	Agonists	PPARA	AST increased	Investigations	Confirmed/Reported	clinofibrate	Small Molecule	Clinical		Side effects reported in 0.1-1% patients receiving Lipoclin are AST increase, ALT increase, CK increase, CPK increase, rash, pruritus, dermatitis, nausea, vomiting, loss of appetite, dyspepsia, abdominal pain, abdominal bloating and diarrhea. [Data from PMDA package insert for Lipoclin (clinofibrate; PPARalpha agonist)]	Regulatory Agency Communication	PMDA package insert. Lipoclin (clinofibrate)
PPARalpha	Agonists	PPARA	elevated ASAT	Investigations	Confirmed/Reported	gemfibrozil	Small Molecule	Clinical		The special warnings and precautions for use section of the MHRA SmPC for Gemfibrozil indicates that it may cause myopathy, rhabdomyolysis, myositis, elevated creatine phosphokinase, gallstone formation, cholelithiasis, increased total cholesterol, increased LDL, elevated ALAT, elevated ASAT, elevated alkaline phosphatase, elevated LDH, elevated creatine kinase, elevated bilirubin, anaemia, leuco…	Regulatory Agency Communication	MHRA Summary of Product Characteristics. Gemfibrozil
PPARalpha	Agonists	PPARA	high serum AST	Investigations	Suspected	saroglitazar, saroglitazar magnesium	Small Molecule	Postmarketing		Observational study evaluating the effects of saroglitazar (PPAR alpha/gamma agonist; 4 mg once daily) on glycemic and lipidic parameters in 34 Indian patients with type 2 diabetes mellitus. Adverse events included hypoglycemia (2), asthenia and loss of appetite (1 each). 1 patient discontinued treatment due to alanine aminotransferase and aspartate aminotransferase increase.	Journal	Sci Rep, 5, 7706 2015 Jan 9
PPARalpha	Agonists	PPARA	increased AST	Investigations	Confirmed/Reported	gemfibrozil	Small Molecule	Clinical		Adverse reactions reported in clinical trials with Lopid are listed. [Data from FDA approved drug report for Lopid (gemfibrozil)]	Regulatory Agency Communication	FDA approved drug report. Lopid (gemfibrozil)
PPARalpha	Agonists	PPARA	increased AST	Investigations	Confirmed/Reported	CIP-fenofibrate, fenofibrate	Small Molecule	Clinical		The most common adverse reactions (>2% and at least 1% greater than placebo) to Tricor were abnormal liver tests, increased AST, increased ALT, increased CPK, and rhinitis. [Data from FDA approved drug report for Tricor (fenofibrate; PPARalpha agonist)]	Regulatory Agency Communication	FDA approved drug report. Tricor (fenofibrate)
PPARalpha	Agonists	PPARA	asthenia	General disorders and administration site conditions	Confirmed/Reported	saroglitazar, saroglitazar magnesium	Small Molecule	Clinical		Review of saroglitazar (PPAR alpha/gamma agonist; 4 mg once daily) for managing hypertriglyceridemia in patients with type II diabetes. In clinical studies, the most common adverse events (AEs) were asthenia, gastritis, chest discomfort, peripheral edema, dizziness, tremors and dyspepsia. AEs reported in preclinical studies are listed. AEs of active comparators and other drugs are listed.	Journal	Diabetes Metab Syndr Obes, 8, 189-96 2015 Apr 15
PPARalpha	Agonists	PPARA	asthenia	General disorders and administration site conditions	Suspected	elafibranor	Small Molecule	Clinical		Clinical trial of elafibranor (PPARalpha and PPARdelta agonist) in patients with nonalcoholic steatohepatitis. Treatment-related serious adverse events were reported in 2 patients receiving the 80 mg dose (spontaneous abortion, ataxia, fasciculation, and tremor) and in 2 patients receiving the 120 mg dose (acute pancreatitis, Parkinson’s disease). A mild statistically significant increase in seru…	Journal	Gastroenterology. 2016 May;150(5):1147-1159.e5
PPARalpha	Agonists	PPARA	asthenia	General disorders and administration site conditions	Suspected	saroglitazar, saroglitazar magnesium	Small Molecule	Postmarketing		Observational study evaluating the effects of saroglitazar (PPAR alpha/gamma agonist; 4 mg once daily) on glycemic and lipidic parameters in 34 Indian patients with type 2 diabetes mellitus. Adverse events included hypoglycemia (2), asthenia and loss of appetite (1 each). 1 patient discontinued treatment due to alanine aminotransferase and aspartate aminotransferase increase.	Journal	Sci Rep, 5, 7706 2015 Jan 9
PPARalpha	Agonists	PPARA	weakness	General disorders and administration site conditions	Confirmed/Reported	CIP-fenofibrate, fenofibrate	Small Molecule	Clinical		Side effects reported in <0.1% patients receiving Tricor are hepatomegaly, hair loss, photosensitivity, abdominal pain, dry mouth, abdominal bloating, weakness, swelling, leg pain and dysgeusia. [Data from PMDA package insert for Tricor (fenofibrate; PPARalpha agonist)]	Regulatory Agency Communication	PMDA package insert. Tricor (fenofibrate)
PPARalpha	Agonists	PPARA	weakness	General disorders and administration site conditions	Confirmed/Reported	clinofibrate	Small Molecule	Clinical		Side effects reported in <0.1% patients receiving Lipoclin are ALP increase, headache, dizziness, redness, erythematous rash, urticaria, eczema, hair loss, epigastric pain, constipation, stomatitis, angular cheilitis, hot flashes, facial edema, weakness and malaise. [Data from PMDA package insert for Lipoclin (clinofibrate; PPARalpha agonist)]	Regulatory Agency Communication	PMDA package insert. Lipoclin (clinofibrate)
PPARalpha	Agonists	PPARA	ataxia	Nervous system disorders	Suspected	elafibranor	Small Molecule	Clinical		Clinical trial of elafibranor (PPARalpha and PPARdelta agonist) in patients with nonalcoholic steatohepatitis. Treatment-related serious adverse events were reported in 2 patients receiving the 80 mg dose (spontaneous abortion, ataxia, fasciculation, and tremor) and in 2 patients receiving the 120 mg dose (acute pancreatitis, Parkinson’s disease). A mild statistically significant increase in seru…	Journal	Gastroenterology. 2016 May;150(5):1147-1159.e5
PPARalpha	Agonists	PPARA	atrial fibrillation	Cardiac disorders	Confirmed/Reported	gemfibrozil	Small Molecule	Clinical		An uncommon (≥1/1,000 to <1/100) adverse reaction reported in clinical trials with Gemfibrozil was atrial fibrillation. [Data from MHRA Summary of Product Characteristics for Gemfibrozil]	Regulatory Agency Communication	MHRA Summary of Product Characteristics. Gemfibrozil
PPARalpha	Agonists	PPARA	atrial fibrillation	Cardiac disorders	Confirmed/Reported	gemfibrozil	Small Molecule	Clinical		Adverse reactions reported in clinical trials with Lopid are listed. [Data from FDA approved drug report for Lopid (gemfibrozil)]	Regulatory Agency Communication	FDA approved drug report. Lopid (gemfibrozil)
PPARalpha	Agonists	PPARA	atrial fibrillation	Cardiac disorders	Suspected	elafibranor	Small Molecule	Clinical		2 clinical studies evaluating the metabolic effects and tolerability of GFT505 (PPARalpha/delta agonist) in patients with combined dyslipidemia or impaired glucose metabolism. Adverse events possibly related to GFT505 were gastroenteritis, headache, atrial fibrillation, back pain, diarrhea, gastritis, flatulence and gastrointestinal hypermotility (1 patient each). In one study, a slight increase …	Journal	Diabetes Care. 2011 Sep;34(9):2008-14
PPARalpha	Agonists	PPARA	back pain	Musculoskeletal and connective tissue disorders	Suspected	elafibranor	Small Molecule	Clinical		2 clinical studies evaluating the metabolic effects and tolerability of GFT505 (PPARalpha/delta agonist) in patients with combined dyslipidemia or impaired glucose metabolism. Adverse events possibly related to GFT505 were gastroenteritis, headache, atrial fibrillation, back pain, diarrhea, gastritis, flatulence and gastrointestinal hypermotility (1 patient each). In one study, a slight increase …	Journal	Diabetes Care. 2011 Sep;34(9):2008-14
PPARalpha	Agonists	PPARA	backache	Musculoskeletal and connective tissue disorders	Suspected	saroglitazar, saroglitazar magnesium	Small Molecule	Phase I		First-in-human phase I study of saroglitazar (PPARalpha/gamma agonist; 0.125-128 mg) in 96 healthy subjects. 11 subjects experienced adverse events including rash/itching, abdominal pain, nausea, cough, cold, headache, backache, body pain, calf pain, fever, malaise, giddiness, dyspepsia and diarrhea.	Journal	Clin Drug Investig, 33 (11), 809-16 Nov 2013
PPARalpha	Agonists	PPARA	bacterial infections	Infections and infestations	Confirmed/Reported	gemfibrozil	Small Molecule	Clinical		Adverse reactions reported in clinical trials with Lopid are listed. [Data from FDA approved drug report for Lopid (gemfibrozil)]	Regulatory Agency Communication	FDA approved drug report. Lopid (gemfibrozil)
PPARalpha	Agonists	PPARA	unsteadiness	Nervous system disorders	Confirmed/Reported	CIP-fenofibrate, fenofibrate	Small Molecule	Clinical		Side effects with unknown frequency reported in patients receiving Tricor are erythema multiforme, stomatitis, flatulence, heartburn, muscle pain, muscle cramps, stiffness, thrombocytopenia, unsteadiness, cholelithiasis, cholecystitis edema, fever, erectile dysfunction, frequent urination, increased blood homocysteine, numbness, hot flashes, and serious rhabdomyolysis, liver disorder, hepatic dys…	Regulatory Agency Communication	PMDA package insert. Tricor (fenofibrate)
PPARalpha	Agonists	PPARA	basal cell carcinoma	Neoplasms benign, malignant and unspecified (incl cysts and polyps)	Confirmed/Reported	gemfibrozil	Small Molecule	Clinical		The warnings and precautions section of the FDA approved drug report for Lopid indicates that it may cause mortality, basal cell carcinoma, cancer death, coronary events, gallstone, cholelithiasis, muscle pain, tenderness, weakness and myositis; skeletal muscle toxicity, rhabdomyolysis, markedly elevated creatine kinase, myoglobinuria, acute renal failure and myopathy when given in combination wi…	Regulatory Agency Communication	FDA approved drug report. Lopid (gemfibrozil)
PPARalpha	Agonists	PPARA	pancreatic adenoma	Neoplasms benign, malignant and unspecified (incl cysts and polyps)	Suspected	CIP-fenofibrate, fenofibrate	Small Molecule	Preclinical	rat	24-month study of fenofibrate in Wistar rats receiving up to 200 mg/kg/day (up to 6 times MRHD). At 200 mg/kg/day, the incidence of liver carcinomas was significantly increased in both sexes. A statistically significant increase in pancreatic carcinomas was observed in males at 1 and 6 times the MRHD; an increase in pancreatic adenomas and benign testicular interstitial cell tumors was observed a…	Regulatory Agency Communication	FDA approved drug report. Tricor (fenofibrate)
PPARalpha	Agonists	PPARA	composition of bile altered	Investigations	Confirmed/Reported	bezafibrate	Small Molecule	Clinical		The special warnings and precautions for use section of the MHRA SmPCs for Bezalip indicates that it may cause myopathy, muscle weakness, muscle pain, creatine kinase increased, muscle damage, rhabdomyolysis, composition of bile altered and cholelithiasis. Other safety issues are listed. [Data from MHRA Summary of Product Characteristics for Bezalip (bezafibrate )]	Regulatory Agency Communication	MHRA Summary of Product Characteristics. Bezalip (bezafibrate )
PPARalpha	Agonists	PPARA	bile duct cancer	Neoplasms benign, malignant and unspecified (incl cysts and polyps)	Suspected	pemafibrate	Small Molecule	Clinical		Results from 2 clinical studies of pemafibrate (PPARalpha agonist) in patients with dyslipidemia. Adverse events (AEs) with an incidence higher than with placebo included nasopharyngitis, increased blood uric acid, abnormal liver function test, diabetes mellitus and increased creatine kinase and serum creatinine. Other AEs are listed.	Journal	Atherosclerosis. 2017 Jun;261:144-152
PPARalpha	Agonists	PPARA	bladder cancer	Neoplasms benign, malignant and unspecified (incl cysts and polyps)	Suspected			Clinical/Postmarketing		The main adverse events of thiazolidinediones include weight gain, heart failure, bone fractures (only women), bladder cancer (especially with pioglitazone) and peripheral edema. [Data from a review on antidiabetic drugs for non-alcoholic fatty liver disease]	Journal	Pharmaceuticals (Basel). 2018 Nov 8;11(4). pii: E121
PPARalpha	Agonists	PPARA	bladder cancer	Neoplasms benign, malignant and unspecified (incl cysts and polyps)	Suspected	muraglitazar	Small Molecule	Preclinical	rat	Carcinogenicity studies suggest that the PPARgamma agonist pioglitazone and dual PPARalpha/gamma agonists such as ragaglitazar, muraglitazar, and naveglitazar may increase the risk of bladder cancer in a dose-responsive pattern in rats.	Journal	J Environ Sci Health C Environ Carcinog Ecotoxicol Rev. 2012;30(4):368-402
PPARalpha	Agonists	PPARA	bladder cancer	Neoplasms benign, malignant and unspecified (incl cysts and polyps)	Suspected	ragaglitazar	Small Molecule	Preclinical	rat	Carcinogenicity studies suggest that the PPARgamma agonist pioglitazone and dual PPARalpha/gamma agonists such as ragaglitazar, muraglitazar, and naveglitazar may increase the risk of bladder cancer in a dose-responsive pattern in rats.	Journal	J Environ Sci Health C Environ Carcinog Ecotoxicol Rev. 2012;30(4):368-402
PPARalpha	Agonists	PPARA	bladder cancer	Neoplasms benign, malignant and unspecified (incl cysts and polyps)	Suspected	naveglitazar	Small Molecule	Preclinical	rat	Carcinogenicity studies suggest that the PPARgamma agonist pioglitazone and dual PPARalpha/gamma agonists such as ragaglitazar, muraglitazar, and naveglitazar may increase the risk of bladder cancer in a dose-responsive pattern in rats.	Journal	J Environ Sci Health C Environ Carcinog Ecotoxicol Rev. 2012;30(4):368-402
PPARalpha	Agonists	PPARA	ALP increased	Investigations	Confirmed/Reported	clinofibrate	Small Molecule	Clinical		Side effects reported in <0.1% patients receiving Lipoclin are ALP increase, headache, dizziness, redness, erythematous rash, urticaria, eczema, hair loss, epigastric pain, constipation, stomatitis, angular cheilitis, hot flashes, facial edema, weakness and malaise. [Data from PMDA package insert for Lipoclin (clinofibrate; PPARalpha agonist)]	Regulatory Agency Communication	PMDA package insert. Lipoclin (clinofibrate)
PPARalpha	Agonists	PPARA	ALP increased	Investigations	Confirmed/Reported	CIP-fenofibrate, fenofibrate	Small Molecule	Clinical		Side effects reported in ≥5% patients receiving Tricor are abnormal liver function tests such as ALT and AST increase (which can be serious), ALP increase, LDH increase and gamma-GTP increase, CK increase and positive antinuclear antibody. [Data from PMDA package insert for Tricor (fenofibrate; PPARalpha agonist)]	Regulatory Agency Communication	PMDA package insert. Tricor (fenofibrate)
PPARalpha	Agonists	PPARA	elevated alkaline phosphatase	Investigations	Confirmed/Reported	gemfibrozil	Small Molecule	Clinical		The special warnings and precautions for use section of the MHRA SmPC for Gemfibrozil indicates that it may cause myopathy, rhabdomyolysis, myositis, elevated creatine phosphokinase, gallstone formation, cholelithiasis, increased total cholesterol, increased LDL, elevated ALAT, elevated ASAT, elevated alkaline phosphatase, elevated LDH, elevated creatine kinase, elevated bilirubin, anaemia, leuco…	Regulatory Agency Communication	MHRA Summary of Product Characteristics. Gemfibrozil
PPARalpha	Agonists	PPARA	increased alkaline phosphatase	Investigations	Confirmed/Reported	bezafibrate	Small Molecule	Clinical/Postmarketing		Uncommon (≥1/1,000 to <1/100) adverse reactions reported in clinical trials and during postmarketing experience with Bezalip were hypersensitivity reactions, anaphylactic reactions, dizziness, headache, abdominal pain, constipation, dyspepsia, abdominal distension, pruritus, urticaria, photosensitivity reaction, alopecia, rash, diarrhoea, nausea, cholestasis, muscular weakness, myalgia, muscle cr…	Regulatory Agency Communication	MHRA Summary of Product Characteristics. Bezalip (bezafibrate )
PPARalpha	Agonists	PPARA	increased alkaline phosphatase	Investigations	Confirmed/Reported	gemfibrozil	Small Molecule	Clinical		Adverse reactions reported in clinical trials with Lopid are listed. [Data from FDA approved drug report for Lopid (gemfibrozil)]	Regulatory Agency Communication	FDA approved drug report. Lopid (gemfibrozil)
PPARalpha	Agonists	PPARA	elevated bilirubin	Investigations	Confirmed/Reported	gemfibrozil	Small Molecule	Clinical		The special warnings and precautions for use section of the MHRA SmPC for Gemfibrozil indicates that it may cause myopathy, rhabdomyolysis, myositis, elevated creatine phosphokinase, gallstone formation, cholelithiasis, increased total cholesterol, increased LDL, elevated ALAT, elevated ASAT, elevated alkaline phosphatase, elevated LDH, elevated creatine kinase, elevated bilirubin, anaemia, leuco…	Regulatory Agency Communication	MHRA Summary of Product Characteristics. Gemfibrozil
PPARalpha	Agonists	PPARA	increased bilirubin	Investigations	Confirmed/Reported	gemfibrozil	Small Molecule	Clinical		Adverse reactions reported in clinical trials with Lopid are listed. [Data from FDA approved drug report for Lopid (gemfibrozil)]	Regulatory Agency Communication	FDA approved drug report. Lopid (gemfibrozil)
PPARalpha	Agonists	PPARA	increased total cholesterol	Investigations	Confirmed/Reported	gemfibrozil	Small Molecule	Clinical		The special warnings and precautions for use section of the MHRA SmPC for Gemfibrozil indicates that it may cause myopathy, rhabdomyolysis, myositis, elevated creatine phosphokinase, gallstone formation, cholelithiasis, increased total cholesterol, increased LDL, elevated ALAT, elevated ASAT, elevated alkaline phosphatase, elevated LDH, elevated creatine kinase, elevated bilirubin, anaemia, leuco…	Regulatory Agency Communication	MHRA Summary of Product Characteristics. Gemfibrozil
PPARalpha	Agonists	PPARA	CK increased	Investigations	Confirmed/Reported	clinofibrate	Small Molecule	Clinical		Side effects reported in 0.1-1% patients receiving Lipoclin are AST increase, ALT increase, CK increase, CPK increase, rash, pruritus, dermatitis, nausea, vomiting, loss of appetite, dyspepsia, abdominal pain, abdominal bloating and diarrhea. [Data from PMDA package insert for Lipoclin (clinofibrate; PPARalpha agonist)]	Regulatory Agency Communication	PMDA package insert. Lipoclin (clinofibrate)
PPARalpha	Agonists	PPARA	CPK increased	Investigations	Confirmed/Reported	clinofibrate	Small Molecule	Clinical		Side effects reported in 0.1-1% patients receiving Lipoclin are AST increase, ALT increase, CK increase, CPK increase, rash, pruritus, dermatitis, nausea, vomiting, loss of appetite, dyspepsia, abdominal pain, abdominal bloating and diarrhea. [Data from PMDA package insert for Lipoclin (clinofibrate; PPARalpha agonist)]	Regulatory Agency Communication	PMDA package insert. Lipoclin (clinofibrate)
PPARalpha	Agonists	PPARA	blood creatine phosphokinase increased	Investigations	Confirmed/Reported	gemfibrozil	Small Molecule	Clinical		Rare (≥1/10,000 to <1/1,000) adverse reactions reported in clinical trials with Gemfibrozil included bone marrow failure, severe anaemia, thrombocytopenia, leukopenia, eosinophilia, depression, decreased libido, neuropathy peripheral, paraesthesia, dizziness, somnolence, vision blurred, laryngeal oedema, pancreatitis, appendicitis, jaundice cholestatic and hepatitis. Other safety issues are liste…	Regulatory Agency Communication	MHRA Summary of Product Characteristics. Gemfibrozil
PPARalpha	Agonists	PPARA	creatine kinase increased	Investigations	Confirmed/Reported	bezafibrate	Small Molecule	Clinical/Postmarketing		The special warnings and precautions for use section of the MHRA SmPCs for Bezalip indicates that it may cause myopathy, muscle weakness, muscle pain, creatine kinase increased, muscle damage, rhabdomyolysis, composition of bile altered and cholelithiasis. Other safety issues are listed. [Data from MHRA Summary of Product Characteristics for Bezalip (bezafibrate )]	Regulatory Agency Communication	MHRA Summary of Product Characteristics. Bezalip (bezafibrate )
PPARalpha	Agonists	PPARA	creatine kinase levels increased	Investigations	Confirmed/Reported	ciprofibrate, ciprofibric acid	Small Molecule	Clinical		Open-label study of ciprofibrate (PPARalpha agonist) in 40 Portuguese patients with dyslipidemia. The main adverse events were gastrointestinal, and increased creatinine and creatine kinase levels.	Journal	Rev Port Cardiol. 1995 May;14(5):395-9, 360
PPARalpha	Agonists	PPARA	elevated creatine kinase	Investigations	Confirmed/Reported	gemfibrozil	Small Molecule	Clinical		The special warnings and precautions for use section of the MHRA SmPC for Gemfibrozil indicates that it may cause myopathy, rhabdomyolysis, myositis, elevated creatine phosphokinase, gallstone formation, cholelithiasis, increased total cholesterol, increased LDL, elevated ALAT, elevated ASAT, elevated alkaline phosphatase, elevated LDH, elevated creatine kinase, elevated bilirubin, anaemia, leuco…	Regulatory Agency Communication	MHRA Summary of Product Characteristics. Gemfibrozil
PPARalpha	Agonists	PPARA	elevated creatine phosphokinase	Investigations	Confirmed/Reported	gemfibrozil	Small Molecule	Clinical		The special warnings and precautions for use section of the MHRA SmPC for Gemfibrozil indicates that it may cause myopathy, rhabdomyolysis, myositis, elevated creatine phosphokinase, gallstone formation, cholelithiasis, increased total cholesterol, increased LDL, elevated ALAT, elevated ASAT, elevated alkaline phosphatase, elevated LDH, elevated creatine kinase, elevated bilirubin, anaemia, leuco…	Regulatory Agency Communication	MHRA Summary of Product Characteristics. Gemfibrozil
PPARalpha	Agonists	PPARA	elevated serum creatine phosphokinase (CPK) levels	Investigations	Confirmed/Reported			Clinical/Postmarketing		Review on selective PPARalpha agonists used for the treatment of dyslipidemia. Adverse events detected included increased incidence of gallstone formation and increased risk of acute kidney injury, rhabdomyolysis, and myopathy characterized by muscle pain with elevated serum creatine phosphokinase levels.	Journal	Expert Opin Ther Targets. 2017 Mar;21(3):333-348
PPARalpha	Agonists	PPARA	elevation of CPK	Investigations	Suspected	clinofibrate	Small Molecule	Clinical		Study of clinofibrate (PPARalpha agonist) for hypertriglyceridemia. One patient experienced an increase in serum creatine phosphokinase. Clinofibrate increased LDL cholesterol. There were no reports of muscle pain.	Journal	Kidney Int. 1993 Dec;44(6):1352-9
PPARalpha	Agonists	PPARA	elevation of serum creatine phosphokinase	Investigations	Confirmed/Reported	ciprofibrate, ciprofibric acid	Small Molecule	Postmarketing		Adverse reactions of unknown frequency reported during postmarketing experience with ciprofibrate were thrombocytopenia, pneumonitis, pulmonary fibrosis, liver function test abnormal, cholestasis, cytolysis, cholelithiasis, urticaria, pruritis, elevation of serum creatine phosphokinase, myopathy, myositis, rhabdomyolysis, photosensitivity reaction, eczema and erectile dysfunction. [Data from MHRA…	Regulatory Agency Communication	MHRA Summary of Product Characteristics. Ciprofibrate
PPARalpha	Agonists	PPARA	increase in CK	Investigations	Confirmed/Reported	bezafibrate	Small Molecule	Clinical		Side effects reported in 0.1-5% patients receiving Bezatol are CK increase, abdominal pain, nausea, rash, AST increase, ALT increase, LDH increase, anemia and uric acid increase. [Data from PMDA package insert for Bezatol (bezafibrate; pan-PPAR agonist)]	Regulatory Agency Communication	PMDA package insert. Bezatol (bezafibrate)
PPARalpha	Agonists	PPARA	increase in CK	Investigations	Confirmed/Reported	CIP-fenofibrate, fenofibrate	Small Molecule	Clinical		Side effects reported in ≥5% patients receiving Tricor are abnormal liver function tests such as ALT and AST increase (which can be serious), ALP increase, LDH increase and gamma-GTP increase, CK increase and positive antinuclear antibody. [Data from PMDA package insert for Tricor (fenofibrate; PPARalpha agonist)]	Regulatory Agency Communication	PMDA package insert. Tricor (fenofibrate)
PPARalpha	Agonists	PPARA	increased CK	Investigations	Confirmed/Reported	pemafibrate	Small Molecule	Clinical		Side effects reported in 0.1-1% patients receiving Parmodia are liver dysfunction, AST, ALT and CK elevation, increased blood myoglobin, myalgia, rash, itching, increased glycohemoglobin, increased LDL and increased blood uric acid. [Data from PMDA package insert for Parmodia (pemafibrate; PPARalpha agonist)]	Regulatory Agency Communication	PMDA package insert. Parmodia (pemafibrate)
PPARalpha	Agonists	PPARA	increased CPK	Investigations	Confirmed/Reported	CIP-fenofibrate, fenofibrate	Small Molecule	Clinical		The most common adverse reactions (>2% and at least 1% greater than placebo) to Tricor were abnormal liver tests, increased AST, increased ALT, increased CPK, and rhinitis. [Data from FDA approved drug report for Tricor (fenofibrate; PPARalpha agonist)]	Regulatory Agency Communication	FDA approved drug report. Tricor (fenofibrate)
PPARalpha	Agonists	PPARA	increased blood creatinine phosphokinase	Investigations	Confirmed/Reported	bezafibrate	Small Molecule	Clinical/Postmarketing		Uncommon (≥1/1,000 to <1/100) adverse reactions reported in clinical trials and during postmarketing experience with Bezalip were hypersensitivity reactions, anaphylactic reactions, dizziness, headache, abdominal pain, constipation, dyspepsia, abdominal distension, pruritus, urticaria, photosensitivity reaction, alopecia, rash, diarrhoea, nausea, cholestasis, muscular weakness, myalgia, muscle cr…	Regulatory Agency Communication	MHRA Summary of Product Characteristics. Bezalip (bezafibrate )
PPARalpha	Agonists	PPARA	increased creatine kinase	Investigations	Suspected	pemafibrate	Small Molecule	Clinical		Results from 2 clinical studies of pemafibrate (PPARalpha agonist) in patients with dyslipidemia. Adverse events (AEs) with an incidence higher than with placebo included nasopharyngitis, increased blood uric acid, abnormal liver function test, diabetes mellitus and increased creatine kinase and serum creatinine. Other AEs are listed.	Journal	Atherosclerosis. 2017 Jun;261:144-152
PPARalpha	Agonists	PPARA	increased creatine phosphokinase	Investigations	Confirmed/Reported	gemfibrozil	Small Molecule	Clinical		Adverse reactions reported in clinical trials with Lopid are listed. [Data from FDA approved drug report for Lopid (gemfibrozil)]	Regulatory Agency Communication	FDA approved drug report. Lopid (gemfibrozil)
PPARalpha	Agonists	PPARA	Increased creatinine	Investigations	Confirmed/Reported	CIP-fenofibrate, fenofibrate	Small Molecule	Clinical		Side effects reported in 0.1-5% patients receiving Tricor are rash, itching, urticaria, nausea, vomiting, constipation, diarrhea, anorexia, epigastralgia, stomach discomfort, abnormal renal function tests including increased BUN and creatinine), anemia, decreased red blood cells, decreased hemoglobin, decreased hematocrit, leukocytosis, leukopenia, eosinophilia, thrombocytosis, headache, dizzines…	Regulatory Agency Communication	PMDA package insert. Tricor (fenofibrate)
PPARalpha	Agonists	PPARA	blood creatinine increased	Investigations	Confirmed/Reported	bezafibrate	Small Molecule	Clinical/Postmarketing		Uncommon (≥1/1,000 to <1/100) adverse reactions reported in clinical trials and during postmarketing experience with Bezalip were hypersensitivity reactions, anaphylactic reactions, dizziness, headache, abdominal pain, constipation, dyspepsia, abdominal distension, pruritus, urticaria, photosensitivity reaction, alopecia, rash, diarrhoea, nausea, cholestasis, muscular weakness, myalgia, muscle cr…	Regulatory Agency Communication	MHRA Summary of Product Characteristics. Bezalip (bezafibrate )
PPARalpha	Agonists	PPARA	creatinine increase	Investigations	Confirmed/Reported	bezafibrate	Small Molecule	Phase III		Phase III trial of bezafibrate in patients with primary biliary cholangitis. Adverse events included creatinine increase (5% increase from baseline in the bezafibrate group vs 3% decrease in the placebo group) and myalgia (20% patients with bezafibrate vs 10% with placebo).	Journal	N Engl J Med. 2018 Jun 7;378(23):2171-2181
PPARalpha	Agonists	PPARA	creatinine levels increased	Investigations	Confirmed/Reported	ciprofibrate, ciprofibric acid	Small Molecule	Clinical		Open-label study of ciprofibrate (PPARalpha agonist) in 40 Portuguese patients with dyslipidemia. The main adverse events were gastrointestinal, and increased creatinine and creatine kinase levels.	Journal	Rev Port Cardiol. 1995 May;14(5):395-9, 360
PPARalpha	Agonists	PPARA	elevated creatinine	Investigations	Suspected	tesaglitazar	Small Molecule	Clinical		Review of saroglitazar (PPAR alpha/gamma agonist; 4 mg once daily) for managing hypertriglyceridemia in patients with type II diabetes. In clinical studies, the most common adverse events (AEs) were asthenia, gastritis, chest discomfort, peripheral edema, dizziness, tremors and dyspepsia. AEs reported in preclinical studies are listed. AEs of active comparators and other drugs are listed.	Journal	Diabetes Metab Syndr Obes, 8, 189-96 2015 Apr 15
PPARalpha	Agonists	PPARA	increase of plasma creatinine	Investigations	Suspected	elafibranor	Small Molecule	Clinical		2 clinical studies evaluating the metabolic effects and tolerability of GFT505 (PPARalpha/delta agonist) in patients with combined dyslipidemia or impaired glucose metabolism. Adverse events possibly related to GFT505 were gastroenteritis, headache, atrial fibrillation, back pain, diarrhea, gastritis, flatulence and gastrointestinal hypermotility (1 patient each). In one study, a slight increase …	Journal	Diabetes Care. 2011 Sep;34(9):2008-14
PPARalpha	Agonists	PPARA	increase serum creatinine levels	Investigations	Confirmed/Reported	CIP-fenofibrate, fenofibrate	Small Molecule	Clinical		The warnings and precautions sections of the FDA approved drug report for Tricor indicates that it may cause myopathy and rhabdomyolysis, increase serum transaminases (including ALT), increase serum creatinine levels, cholelithiasis, and drug-drug interactions with oral coumarin anticoagulants. [Data from FDA approved drug report for Tricor (fenofibrate; PPARalpha agonist)]	Regulatory Agency Communication	FDA approved drug report. Tricor (fenofibrate)
PPARalpha	Agonists	PPARA	increased creatinine level	Investigations	Confirmed/Reported			Clinical/Postmarketing		Among a range of adverse effects, fibrates (PPARalpha agonists) have been shown to increase creatinine. Data from a review on the management of arterial disease and survival in end stage renal disease.	Journal	Expert Opin Pharmacother. 2017 Mar;18(4):343-349
PPARalpha	Agonists	PPARA	increased plasma creatinine	Investigations	Suspected			Clinical/Postmarketing		The dose-dependent adverse events associated with fibrates (increased plasma creatinine, gallstone formation, drug interactions and myopathy) are overcome by the new generation of PPARalpha agonists. [Data from a review on preclinical and clinical studies involving new PPARalpha agonists]	Journal	Expert Opin Investig Drugs. 2017 May;26(5):593-602
PPARalpha	Agonists	PPARA	increased serum creatinine	Investigations	Confirmed/Reported	CIP-fenofibrate, fenofibrate	Small Molecule	Clinical/Postmarketing		In clinical studies PPARalpha agonist pemafibrate did not raise liver enzymes and did not affect-serum creatinine of homocysteine. This was not the case for PPARalpha agonist fenofibrate. [Data from a review on preclinical and clinical studies involving new PPARalpha agonists]	Journal	Expert Opin Investig Drugs. 2017 May;26(5):593-602
PPARalpha	Agonists	PPARA	increased serum creatinine	Investigations	Confirmed/Reported	CIP-fenofibrate, fenofibrate	Small Molecule	Clinical		A clinical study comparing the PPARalpha agonists LY-518674 and fenofibrate revealed a significant dose-dependent rise in LDL-C associated with LY-51867. Moreover, serum creatinine was increased with both drugs. [Data from a review on preclinical and clinical studies involving new PPARalpha agonists]	Journal	Expert Opin Investig Drugs. 2017 May;26(5):593-602
PPARalpha	Agonists	PPARA	increased serum creatinine	Investigations	Confirmed/Reported		Small Molecule	Clinical		A clinical study comparing the PPARalpha agonists LY-518674 and fenofibrate revealed a significant dose-dependent rise in LDL-C associated with LY-51867. Moreover, serum creatinine was increased with both drugs. [Data from a review on preclinical and clinical studies involving new PPARalpha agonists]	Journal	Expert Opin Investig Drugs. 2017 May;26(5):593-602
PPARalpha	Agonists	PPARA	increased serum creatinine	Investigations	Confirmed/Reported	pemafibrate	Small Molecule	Clinical		The “Important basic notes” section of the PMDA package insert for Parmodia indicates that it may increase serum creatinine. [Data from PMDA package insert for Parmodia (pemafibrate; PPARalpha agonist)]	Regulatory Agency Communication	PMDA package insert. Parmodia (pemafibrate)
PPARalpha	Agonists	PPARA	increased serum creatinine	Investigations	Refuted/Not Associated	pemafibrate	Small Molecule	Clinical		In clinical studies PPARalpha agonist pemafibrate did not raise liver enzymes and did not affect-serum creatinine of homocysteine. This was not the case for PPARalpha agonist fenofibrate. [Data from a review on preclinical and clinical studies involving new PPARalpha agonists]	Journal	Expert Opin Investig Drugs. 2017 May;26(5):593-602
PPARalpha	Agonists	PPARA	increased serum creatinine	Investigations	Suspected	pemafibrate	Small Molecule	Clinical		Results from 2 clinical studies of pemafibrate (PPARalpha agonist) in patients with dyslipidemia. Adverse events (AEs) with an incidence higher than with placebo included nasopharyngitis, increased blood uric acid, abnormal liver function test, diabetes mellitus and increased creatine kinase and serum creatinine. Other AEs are listed.	Journal	Atherosclerosis. 2017 Jun;261:144-152
PPARalpha	Agonists	PPARA	increased serum creatinine levels	Investigations	Confirmed/Reported	CIP-fenofibrate, fenofibrate	Small Molecule	Postmarketing		Retrospective study evaluating the effects of fenofibrate (PPARalpha agonist) on renal function. When compared to the control group (atorvastatin), the fenofibrate group had more patients who experienced increased serum creatinine levels (55.1% with fenofibrate vs 6.1% with control) and decreased estimated glomerular filtration rates (34.7% vs 4.1%).	Journal	Korean J Fam Med. 2017 Jul;38(4):192-198
PPARalpha	Agonists	PPARA	serum creatinine increase	Investigations	Confirmed/Reported	elafibranor	Small Molecule	Clinical		Clinical trial of elafibranor (PPARalpha and PPARdelta agonist) in patients with nonalcoholic steatohepatitis. Treatment-related serious adverse events were reported in 2 patients receiving the 80 mg dose (spontaneous abortion, ataxia, fasciculation, and tremor) and in 2 patients receiving the 120 mg dose (acute pancreatitis, Parkinson’s disease). A mild statistically significant increase in seru…	Journal	Gastroenterology. 2016 May;150(5):1147-1159.e5
PPARalpha	Agonists	PPARA	hematologic changes	Blood and lymphatic system disorders	Confirmed/Reported	gemfibrozil	Small Molecule	Clinical		Adverse reactions reported in clinical trials with Lopid are listed. [Data from FDA approved drug report for Lopid (gemfibrozil)]	Regulatory Agency Communication	FDA approved drug report. Lopid (gemfibrozil)
PPARalpha	Agonists	PPARA	increased blood homocysteine	Investigations	Confirmed/Reported	CIP-fenofibrate, fenofibrate	Small Molecule	Clinical		Side effects with unknown frequency reported in patients receiving Tricor are erythema multiforme, stomatitis, flatulence, heartburn, muscle pain, muscle cramps, stiffness, thrombocytopenia, unsteadiness, cholelithiasis, cholecystitis edema, fever, erectile dysfunction, frequent urination, increased blood homocysteine, numbness, hot flashes, and serious rhabdomyolysis, liver disorder, hepatic dys…	Regulatory Agency Communication	PMDA package insert. Tricor (fenofibrate)
PPARalpha	Agonists	PPARA	increased serum homocysteine	Investigations	Confirmed/Reported	CIP-fenofibrate, fenofibrate	Small Molecule	Clinical/Postmarketing		In clinical studies PPARalpha agonist pemafibrate did not raise liver enzymes and did not affect-serum creatinine of homocysteine. This was not the case for PPARalpha agonist fenofibrate. [Data from a review on preclinical and clinical studies involving new PPARalpha agonists]	Journal	Expert Opin Investig Drugs. 2017 May;26(5):593-602
PPARalpha	Agonists	PPARA	increased serum homocysteine	Investigations	Refuted/Not Associated	pemafibrate	Small Molecule	Clinical		In clinical studies PPARalpha agonist pemafibrate did not raise liver enzymes and did not affect-serum creatinine of homocysteine. This was not the case for PPARalpha agonist fenofibrate. [Data from a review on preclinical and clinical studies involving new PPARalpha agonists]	Journal	Expert Opin Investig Drugs. 2017 May;26(5):593-602
PPARalpha	Agonists	PPARA	increased serum homocysteine	Investigations	Suspected	pemafibrate	Small Molecule	Phase II		Review of clinical data on pemafibrate (K-877, PPARalpha agonist) for the management of atherogenic dyslipidemia. Treatment with pemafibrate does not affect renal function parameters, whereas fenofibrate is associated with a significant decline in estimated glomerular filtration rate. In a phase II study, serum homocysteine was observed to be slightly increased, compared to placebo.	Journal	Cardiovasc Diabetol. 2017 Oct 4;16(1):124
PPARalpha	Agonists	PPARA	LDH increased	Investigations	Confirmed/Reported	CIP-fenofibrate, fenofibrate	Small Molecule	Clinical		Side effects reported in ≥5% patients receiving Tricor are abnormal liver function tests such as ALT and AST increase (which can be serious), ALP increase, LDH increase and gamma-GTP increase, CK increase and positive antinuclear antibody. [Data from PMDA package insert for Tricor (fenofibrate; PPARalpha agonist)]	Regulatory Agency Communication	PMDA package insert. Tricor (fenofibrate)
PPARalpha	Agonists	PPARA	LDH rise	Investigations	Confirmed/Reported	bezafibrate	Small Molecule	Clinical		Side effects reported in 0.1-5% patients receiving Bezatol are CK increase, abdominal pain, nausea, rash, AST increase, ALT increase, LDH increase, anemia and uric acid increase. [Data from PMDA package insert for Bezatol (bezafibrate; pan-PPAR agonist)]	Regulatory Agency Communication	PMDA package insert. Bezatol (bezafibrate)
PPARalpha	Agonists	PPARA	elevated LDH	Investigations	Confirmed/Reported	gemfibrozil	Small Molecule	Clinical		The special warnings and precautions for use section of the MHRA SmPC for Gemfibrozil indicates that it may cause myopathy, rhabdomyolysis, myositis, elevated creatine phosphokinase, gallstone formation, cholelithiasis, increased total cholesterol, increased LDL, elevated ALAT, elevated ASAT, elevated alkaline phosphatase, elevated LDH, elevated creatine kinase, elevated bilirubin, anaemia, leuco…	Regulatory Agency Communication	MHRA Summary of Product Characteristics. Gemfibrozil
PPARalpha	Agonists	PPARA	decreased serum testosterone	Investigations	Suspected	clofibrate	Small Molecule	Preclinical	rat	Study in rats assessing the effects in sperm health and spermatogenesis of clofibrate (PPARalpha agonist). Sperm parameters (count, motility, viability, and morphology) and total serum testosterone decreased in animals receiving clofibrate 20 and 40 mg/kg.	Journal	Urol J. 2018 Jan 3
PPARalpha	Agonists	PPARA	increased bun	Investigations	Confirmed/Reported	CIP-fenofibrate, fenofibrate	Small Molecule	Clinical		Side effects reported in 0.1-5% patients receiving Tricor are rash, itching, urticaria, nausea, vomiting, constipation, diarrhea, anorexia, epigastralgia, stomach discomfort, abnormal renal function tests including increased BUN and creatinine), anemia, decreased red blood cells, decreased hemoglobin, decreased hematocrit, leukocytosis, leukopenia, eosinophilia, thrombocytosis, headache, dizzines…	Regulatory Agency Communication	PMDA package insert. Tricor (fenofibrate)
PPARalpha	Agonists	PPARA	increased blood uric acid	Investigations	Confirmed/Reported	pemafibrate	Small Molecule	Clinical		Side effects reported in 0.1-1% patients receiving Parmodia are liver dysfunction, AST, ALT and CK elevation, increased blood myoglobin, myalgia, rash, itching, increased glycohemoglobin, increased LDL and increased blood uric acid. [Data from PMDA package insert for Parmodia (pemafibrate; PPARalpha agonist)]	Regulatory Agency Communication	PMDA package insert. Parmodia (pemafibrate)
PPARalpha	Agonists	PPARA	increased blood uric acid	Investigations	Suspected	pemafibrate	Small Molecule	Clinical		Results from 2 clinical studies of pemafibrate (PPARalpha agonist) in patients with dyslipidemia. Adverse events (AEs) with an incidence higher than with placebo included nasopharyngitis, increased blood uric acid, abnormal liver function test, diabetes mellitus and increased creatine kinase and serum creatinine. Other AEs are listed.	Journal	Atherosclerosis. 2017 Jun;261:144-152
PPARalpha	Agonists	PPARA	increased uric acid	Investigations	Confirmed/Reported	bezafibrate	Small Molecule	Clinical		Side effects reported in 0.1-5% patients receiving Bezatol are CK increase, abdominal pain, nausea, rash, AST increase, ALT increase, LDH increase, anemia and uric acid increase. [Data from PMDA package insert for Bezatol (bezafibrate; pan-PPAR agonist)]	Regulatory Agency Communication	PMDA package insert. Bezatol (bezafibrate)
PPARalpha	Agonists	PPARA	bone marrow failure	Blood and lymphatic system disorders	Confirmed/Reported	gemfibrozil	Small Molecule	Clinical		Rare (≥1/10,000 to <1/1,000) adverse reactions reported in clinical trials with Gemfibrozil included bone marrow failure, severe anaemia, thrombocytopenia, leukopenia, eosinophilia, depression, decreased libido, neuropathy peripheral, paraesthesia, dizziness, somnolence, vision blurred, laryngeal oedema, pancreatitis, appendicitis, jaundice cholestatic and hepatitis. Other safety issues are liste…	Regulatory Agency Communication	MHRA Summary of Product Characteristics. Gemfibrozil
PPARalpha	Agonists	PPARA	bone marrow hypoplasia	Blood and lymphatic system disorders	Confirmed/Reported	gemfibrozil	Small Molecule	Clinical		The special warnings and precautions for use section of the MHRA SmPC for Gemfibrozil indicates that it may cause myopathy, rhabdomyolysis, myositis, elevated creatine phosphokinase, gallstone formation, cholelithiasis, increased total cholesterol, increased LDL, elevated ALAT, elevated ASAT, elevated alkaline phosphatase, elevated LDH, elevated creatine kinase, elevated bilirubin, anaemia, leuco…	Regulatory Agency Communication	MHRA Summary of Product Characteristics. Gemfibrozil
PPARalpha	Agonists	PPARA	bone marrow hypoplasia	Blood and lymphatic system disorders	Confirmed/Reported	gemfibrozil	Small Molecule	Clinical		Adverse reactions reported in clinical trials with Lopid are listed. [Data from FDA approved drug report for Lopid (gemfibrozil)]	Regulatory Agency Communication	FDA approved drug report. Lopid (gemfibrozil)
PPARalpha	Agonists	PPARA	carcinogenesis	Injury, poisoning and procedural complications	Suspected	ragaglitazar	Small Molecule	Preclinical	rat	Non-selective PPARalpha/gamma agonists could be associated with carcinogenesis.	Journal	PPAR Res. 2008;2008:103167
PPARalpha	Agonists	PPARA	carcinogenesis	Injury, poisoning and procedural complications	Suspected	gemfibrozil	Small Molecule	Preclinical	rat	Male rats treated with gemfibrozil developed benign liver nodules, liver carcinoma and benign Leydig cell tumors at at 0.2 and 1.3 times the human exposure. Other carcinogenic outcomes observed with similar drugs are listed.[Data from FDA approved drug report for Lopid (gemfibrozil)]	Regulatory Agency Communication	FDA approved drug report. Lopid (gemfibrozil)
PPARalpha	Agonists	PPARA	carcinogenicity	Injury, poisoning and procedural complications	Confirmed/Reported	gemfibrozil	Small Molecule	Clinical		Adverse reactions reported in clinical trials with Lopid are listed. [Data from FDA approved drug report for Lopid (gemfibrozil)]	Regulatory Agency Communication	FDA approved drug report. Lopid (gemfibrozil)
PPARalpha	Agonists	PPARA	carcinogenicity	Injury, poisoning and procedural complications	Confirmed/Reported	clofibrate	Small Molecule	Clinical/Postmarketing		The warnings and precautions section of the FDA approved drug report for Lopid indicates that it may cause mortality, basal cell carcinoma, cancer death, coronary events, gallstone, cholelithiasis, muscle pain, tenderness, weakness and myositis; skeletal muscle toxicity, rhabdomyolysis, markedly elevated creatine kinase, myoglobinuria, acute renal failure and myopathy when given in combination wi…	Regulatory Agency Communication	FDA approved drug report. Lopid (gemfibrozil)
PPARalpha	Agonists	PPARA	carcinogenicity	Injury, poisoning and procedural complications	Confirmed/Reported	gemfibrozil	Small Molecule	Clinical		The warnings and precautions section of the FDA approved drug report for Lopid indicates that it may cause mortality, basal cell carcinoma, cancer death, coronary events, gallstone, cholelithiasis, muscle pain, tenderness, weakness and myositis; skeletal muscle toxicity, rhabdomyolysis, markedly elevated creatine kinase, myoglobinuria, acute renal failure and myopathy when given in combination wi…	Regulatory Agency Communication	FDA approved drug report. Lopid (gemfibrozil)
PPARalpha	Agonists	PPARA	carcinogenicity	Injury, poisoning and procedural complications	Confirmed/Reported	ragaglitazar	Small Molecule	Clinical		The development of several dual PPARalpha/gamma agonists was halted in late‐phase trials due to reported side effects such as increased cardiovascular risk (muraglitazar), carcinogenicity (ragaglitazar and MK‐767), liver toxicity (imiglitazar) and renal injury (tesaglitazar).	Journal	Curr Opin Pharmacol. 2006 Dec;6(6):606-14
PPARalpha	Agonists	PPARA	carcinogenicity	Injury, poisoning and procedural complications	Confirmed/Reported		Small Molecule	Clinical		The development of several dual PPARalpha/gamma agonists was halted in late‐phase trials due to reported side effects such as increased cardiovascular risk (muraglitazar), carcinogenicity (ragaglitazar and MK‐767), liver toxicity (imiglitazar) and renal injury (tesaglitazar).	Journal	Curr Opin Pharmacol. 2006 Dec;6(6):606-14
PPARalpha	Agonists	PPARA	carcinogenicity	Injury, poisoning and procedural complications	Refuted/Not Associated	bezafibrate	Small Molecule	Clinical/Postmarketing		Review assessing the association between PPARalpha agonists (such as clofibrate, bezafibrate and fenofibrate) and cancer progression. PPARalpha agonists induce hepatocarcinoma and peroxisome proliferation in rodents, which may be linked to the oxidative stress and mitochondrial damage caused by these drugs. No evidence of such toxicities has been seen in humans.	Journal	PPAR Res. 2008;2008:256251
PPARalpha	Agonists	PPARA	carcinogenicity	Injury, poisoning and procedural complications	Refuted/Not Associated	clofibrate	Small Molecule	Clinical/Postmarketing		Review assessing the association between PPARalpha agonists (such as clofibrate, bezafibrate and fenofibrate) and cancer progression. PPARalpha agonists induce hepatocarcinoma and peroxisome proliferation in rodents, which may be linked to the oxidative stress and mitochondrial damage caused by these drugs. No evidence of such toxicities has been seen in humans.	Journal	PPAR Res. 2008;2008:256251
PPARalpha	Agonists	PPARA	carcinogenicity	Injury, poisoning and procedural complications	Refuted/Not Associated	CIP-fenofibrate, fenofibrate	Small Molecule	Clinical/Postmarketing		Review assessing the association between PPARalpha agonists (such as clofibrate, bezafibrate and fenofibrate) and cancer progression. PPARalpha agonists induce hepatocarcinoma and peroxisome proliferation in rodents, which may be linked to the oxidative stress and mitochondrial damage caused by these drugs. No evidence of such toxicities has been seen in humans.	Journal	PPAR Res. 2008;2008:256251
PPARalpha	Agonists	PPARA	carcinogenicity	Injury, poisoning and procedural complications	Refuted/Not Associated	saroglitazar, saroglitazar magnesium	Small Molecule	Preclinical	monkey	Review of saroglitazar (PPAR alpha/gamma agonist; 4 mg once daily) for managing hypertriglyceridemia in patients with type II diabetes. In clinical studies, the most common adverse events (AEs) were asthenia, gastritis, chest discomfort, peripheral edema, dizziness, tremors and dyspepsia. AEs reported in preclinical studies are listed. AEs of active comparators and other drugs are listed.	Journal	Diabetes Metab Syndr Obes, 8, 189-96 2015 Apr 15
PPARalpha	Agonists	PPARA	carcinogenicity	Injury, poisoning and procedural complications	Refuted/Not Associated	gemfibrozil	Small Molecule	Preclinical	mouse	Gemfibrozil did not show any carcinogenic effects in mice treated at doses 0.1 and 0.7 times the clinical exposure. In rats, incidence of benign liver nodules and liver carcinomas were seen. [Data from MHRA Summary of Product Characteristics for Gemfibrozil]	Regulatory Agency Communication	MHRA Summary of Product Characteristics. Gemfibrozil
PPARalpha	Agonists	PPARA	carcinogenicity	Injury, poisoning and procedural complications	Refuted/Not Associated			Clinical/Postmarketing		Chronic treatment of mice and rats with PPARalpha agonists increases the incidence of hepatocellular carcinogenesis. However, no significant toxic or carcinogenic effects have been reported in patients.	Journal	Toxicology. 2008 Apr 3;246(1):2-8
PPARalpha	Agonists	PPARA	carcinogenicity	Injury, poisoning and procedural complications	Suspected			Clinical/Postmarketing		PPARalpha agonists have been linked to hepatic neoplasm.	Journal	Genome Med. 2012 Apr 30;4(4):32
PPARalpha	Agonists	PPARA	carcinogenicity	Injury, poisoning and procedural complications	Suspected	CIP-fenofibrate, fenofibrate	Small Molecule	Preclinical	mouse,rat	Review assessing the association between PPARalpha agonists (such as clofibrate, bezafibrate and fenofibrate) and cancer progression. PPARalpha agonists induce hepatocarcinoma and peroxisome proliferation in rodents, which may be linked to the oxidative stress and mitochondrial damage caused by these drugs. No evidence of such toxicities has been seen in humans.	Journal	PPAR Res. 2008;2008:256251
PPARalpha	Agonists	PPARA	carcinogenicity	Injury, poisoning and procedural complications	Suspected	bezafibrate	Small Molecule	Preclinical	mouse,rat	Review assessing the association between PPARalpha agonists (such as clofibrate, bezafibrate and fenofibrate) and cancer progression. PPARalpha agonists induce hepatocarcinoma and peroxisome proliferation in rodents, which may be linked to the oxidative stress and mitochondrial damage caused by these drugs. No evidence of such toxicities has been seen in humans.	Journal	PPAR Res. 2008;2008:256251
PPARalpha	Agonists	PPARA	carcinogenicity	Injury, poisoning and procedural complications	Suspected	clofibrate	Small Molecule	Preclinical	mouse,rat	Review assessing the association between PPARalpha agonists (such as clofibrate, bezafibrate and fenofibrate) and cancer progression. PPARalpha agonists induce hepatocarcinoma and peroxisome proliferation in rodents, which may be linked to the oxidative stress and mitochondrial damage caused by these drugs. No evidence of such toxicities has been seen in humans.	Journal	PPAR Res. 2008;2008:256251
PPARalpha	Agonists	PPARA	carcinogenicity	Injury, poisoning and procedural complications	Suspected			Preclinical	mouse,rat	Chronic pharmacological activation of PPARalpha is invariably associated with cancer in rats and mice.	Journal	PPAR Res. 2008;2008:103167
PPARalpha	Agonists	PPARA	carcinogenicity	Injury, poisoning and procedural complications	Suspected			Clinical/Postmarketing		The main adverse events of thiazolidinediones include weight gain, heart failure, bone fractures (only women), bladder cancer (especially with pioglitazone) and peripheral edema. [Data from a review on antidiabetic drugs for non-alcoholic fatty liver disease]	Journal	Pharmaceuticals (Basel). 2018 Nov 8;11(4). pii: E121
PPARalpha	Agonists	PPARA	carcinogenicity	Injury, poisoning and procedural complications	Suspected	CIP-fenofibrate, fenofibrate	Small Molecule	Preclinical	rat	24-month study of fenofibrate in Wistar rats receiving up to 200 mg/kg/day (up to 6 times MRHD). At 200 mg/kg/day, the incidence of liver carcinomas was significantly increased in both sexes. A statistically significant increase in pancreatic carcinomas was observed in males at 1 and 6 times the MRHD; an increase in pancreatic adenomas and benign testicular interstitial cell tumors was observed a…	Regulatory Agency Communication	FDA approved drug report. Tricor (fenofibrate)
PPARalpha	Agonists	PPARA	carcinogenicity	Injury, poisoning and procedural complications	Suspected	gemfibrozil	Small Molecule	Preclinical	rat	Gemfibrozil did not show any carcinogenic effects in mice treated at doses 0.1 and 0.7 times the clinical exposure. In rats, incidence of benign liver nodules and liver carcinomas were seen. [Data from MHRA Summary of Product Characteristics for Gemfibrozil]	Regulatory Agency Communication	MHRA Summary of Product Characteristics. Gemfibrozil
PPARalpha	Agonists	PPARA	carcinogenicity	Injury, poisoning and procedural complications	Suspected	bezafibrate	Small Molecule	Preclinical	rat	Bezafibrate induced hepatic tumour in rats at higher doses. [Data from MHRA Summary of Product Characteristics for Bezalip (bezafibrate )]	Regulatory Agency Communication	MHRA Summary of Product Characteristics. Bezalip (bezafibrate )
PPARalpha	Agonists	PPARA	carcinogenicity	Injury, poisoning and procedural complications	Suspected	clofibrate	Small Molecule	Preclinical	mouse	Study demonstrating that clofibrate caused hepatic cancer in mice by inducing oxidative and mitochondrial damage.	Journal	Free Radic Biol Med. 1999 Nov;27(9-10):1095-102
PPARalpha	Agonists	PPARA	carcinogenicity	Injury, poisoning and procedural complications	Suspected	pemafibrate	Small Molecule	Clinical		Results from 2 clinical studies of pemafibrate (PPARalpha agonist) in patients with dyslipidemia. Adverse events (AEs) with an incidence higher than with placebo included nasopharyngitis, increased blood uric acid, abnormal liver function test, diabetes mellitus and increased creatine kinase and serum creatinine. Other AEs are listed.	Journal	Atherosclerosis. 2017 Jun;261:144-152
PPARalpha	Agonists	PPARA	carcinogenicity	Injury, poisoning and procedural complications	Suspected	CIP-fenofibrate, fenofibrate	Small Molecule	Preclinical	mouse	Increases in the incidence of liver carcinoma and adenoma were observed in mice in a 21-month study at doses up to 200 mg/kg (3 times the MRHD). [Data from FDA approved drug report for Tricor (fenofibrate; PPARalpha agonist)]	Regulatory Agency Communication	FDA approved drug report. Tricor (fenofibrate)
PPARalpha	Agonists	PPARA	carcinogenicity	Injury, poisoning and procedural complications	Suspected	ragaglitazar	Small Molecule	Preclinical	rat	Carcinogenicity studies suggest that the PPARgamma agonist pioglitazone and dual PPARalpha/gamma agonists such as ragaglitazar, muraglitazar, and naveglitazar may increase the risk of bladder cancer in a dose-responsive pattern in rats.	Journal	J Environ Sci Health C Environ Carcinog Ecotoxicol Rev. 2012;30(4):368-402
PPARalpha	Agonists	PPARA	carcinogenicity	Injury, poisoning and procedural complications	Suspected	ragaglitazar	Small Molecule	Clinical		Review of saroglitazar (PPAR alpha/gamma agonist; 4 mg once daily) for managing hypertriglyceridemia in patients with type II diabetes. In clinical studies, the most common adverse events (AEs) were asthenia, gastritis, chest discomfort, peripheral edema, dizziness, tremors and dyspepsia. AEs reported in preclinical studies are listed. AEs of active comparators and other drugs are listed.	Journal	Diabetes Metab Syndr Obes, 8, 189-96 2015 Apr 15
PPARalpha	Agonists	PPARA	carcinogenicity	Injury, poisoning and procedural complications	Suspected	muraglitazar	Small Molecule	Preclinical	rat	Carcinogenicity studies suggest that the PPARgamma agonist pioglitazone and dual PPARalpha/gamma agonists such as ragaglitazar, muraglitazar, and naveglitazar may increase the risk of bladder cancer in a dose-responsive pattern in rats.	Journal	J Environ Sci Health C Environ Carcinog Ecotoxicol Rev. 2012;30(4):368-402
PPARalpha	Agonists	PPARA	carcinogenicity	Injury, poisoning and procedural complications	Suspected	clofibrate	Small Molecule	Preclinical	rat	117-week carcinogenicity study conducted in rats comparing three drugs: fenofibrate 10 and 60 mg/kg/day (0.3 and 2 times the MRHD), clofibrate (400 mg/kg/day; 2 times the human dose), and gemfibrozil (250 mg/kg/day; 2 times the human dose, based on mg/m2 surface area). Fenofibrate increased pancreatic acinar adenomas in both sexes. Clofibrate increased hepatocellular carcinoma and pancreatic acin…	Regulatory Agency Communication	FDA approved drug report. Tricor (fenofibrate)
PPARalpha	Agonists	PPARA	carcinogenicity	Injury, poisoning and procedural complications	Suspected	gemfibrozil	Small Molecule	Preclinical	rat	117-week carcinogenicity study conducted in rats comparing three drugs: fenofibrate 10 and 60 mg/kg/day (0.3 and 2 times the MRHD), clofibrate (400 mg/kg/day; 2 times the human dose), and gemfibrozil (250 mg/kg/day; 2 times the human dose, based on mg/m2 surface area). Fenofibrate increased pancreatic acinar adenomas in both sexes. Clofibrate increased hepatocellular carcinoma and pancreatic acin…	Regulatory Agency Communication	FDA approved drug report. Tricor (fenofibrate)
PPARalpha	Agonists	PPARA	carcinogenicity	Injury, poisoning and procedural complications	Suspected	clofibrate	Small Molecule	Preclinical	rat	117-week carcinogenicity study conducted in rats comparing three drugs: fenofibrate 10 and 60 mg/kg/day (0.3 and 2 times the MRHD), clofibrate (400 mg/kg/day; 2 times the human dose), and gemfibrozil (250 mg/kg/day; 2 times the human dose, based on mg/m2 surface area). Fenofibrate increased pancreatic acinar adenomas in both sexes. Clofibrate increased hepatocellular carcinoma and pancreatic acin…	Regulatory Agency Communication	FDA approved drug report. Tricor (fenofibrate)
PPARalpha	Agonists	PPARA	carcinogenicity	Injury, poisoning and procedural complications	Suspected	gemfibrozil	Small Molecule	Preclinical	rat	117-week carcinogenicity study conducted in rats comparing three drugs: fenofibrate 10 and 60 mg/kg/day (0.3 and 2 times the MRHD), clofibrate (400 mg/kg/day; 2 times the human dose), and gemfibrozil (250 mg/kg/day; 2 times the human dose, based on mg/m2 surface area). Fenofibrate increased pancreatic acinar adenomas in both sexes. Clofibrate increased hepatocellular carcinoma and pancreatic acin…	Regulatory Agency Communication	FDA approved drug report. Tricor (fenofibrate)
PPARalpha	Agonists	PPARA	carcinogenicity	Injury, poisoning and procedural complications	Suspected	clofibrate	Small Molecule	Preclinical	rat	117-week carcinogenicity study conducted in rats comparing three drugs: fenofibrate 10 and 60 mg/kg/day (0.3 and 2 times the MRHD), clofibrate (400 mg/kg/day; 2 times the human dose), and gemfibrozil (250 mg/kg/day; 2 times the human dose, based on mg/m2 surface area). Fenofibrate increased pancreatic acinar adenomas in both sexes. Clofibrate increased hepatocellular carcinoma and pancreatic acin…	Regulatory Agency Communication	FDA approved drug report. Tricor (fenofibrate)
PPARalpha	Agonists	PPARA	carcinogenicity	Injury, poisoning and procedural complications	Suspected	CIP-fenofibrate, fenofibrate	Small Molecule	Preclinical	rat	117-week carcinogenicity study conducted in rats comparing three drugs: fenofibrate 10 and 60 mg/kg/day (0.3 and 2 times the MRHD), clofibrate (400 mg/kg/day; 2 times the human dose), and gemfibrozil (250 mg/kg/day; 2 times the human dose, based on mg/m2 surface area). Fenofibrate increased pancreatic acinar adenomas in both sexes. Clofibrate increased hepatocellular carcinoma and pancreatic acin…	Regulatory Agency Communication	FDA approved drug report. Tricor (fenofibrate)
PPARalpha	Agonists	PPARA	carcinogenicity	Injury, poisoning and procedural complications	Suspected	naveglitazar	Small Molecule	Preclinical	rat	Carcinogenicity studies suggest that the PPARgamma agonist pioglitazone and dual PPARalpha/gamma agonists such as ragaglitazar, muraglitazar, and naveglitazar may increase the risk of bladder cancer in a dose-responsive pattern in rats.	Journal	J Environ Sci Health C Environ Carcinog Ecotoxicol Rev. 2012;30(4):368-402
PPARalpha	Agonists	PPARA	carcinogenicity	Injury, poisoning and procedural complications	Suspected	clofibrate	Small Molecule	Preclinical	rat	Study in rats reporting that the hepatotoxic and hepatocarcinogenic effects of clofibrate (PPARalpha agonist) are caused by reduced oxygen uptake in the liver and mitochondrial alterations.	Journal	Toxicol Appl Pharmacol. 1990 Jun 15;104(2):259-66
PPARalpha	Agonists	PPARA	carcinogenicity	Injury, poisoning and procedural complications	Suspected	pemafibrate	Small Molecule	Preclinical	mouse,rat	Carcinogenicity studies of pemafibrate (≥0.075 mg/kg/day) in mice showed an increased incidence of hepatocellular carcinoma and adenoma. In rat carcinogenicity studies, animals developed hepatocellular carcinoma and adenoma, pancreatic acinic cell carcinoma and adenoma, and testis Leydig cell adenoma. In addition, an increased incidence of thyroid follicular epithelial cell adenoma was observed. …	Regulatory Agency Communication	PMDA package insert. Parmodia (pemafibrate)
PPARalpha	Agonists	PPARA	carcinogenicity	Injury, poisoning and procedural complications	Suspected			Preclinical	mouse,rat	Chronic treatment of mice and rats with PPARalpha agonists increases the incidence of hepatocellular carcinogenesis.	Journal	Toxicology. 2008 Apr 3;246(1):2-8
PPARalpha	Agonists	PPARA	carcinogenicity	Injury, poisoning and procedural complications	Suspected	triclosan	Small Molecule	Preclinical	mouse	Both constitutive androstane receptor and PPARalpha activation seem to be involved in Triclosan-induced liver tumor formation.	Congress Alert	The Toxicologist, Supplement to Toxicological Sciences, 150 (1), Abstract #1057, 2016
PPARalpha	Agonists	PPARA	peroxisome proliferation	Injury, poisoning and procedural complications	Refuted/Not Associated	gemfibrozil	Small Molecule	Preclinical	mouse	Gemfibrozil was not carcinogenic in mice and did not increase the incidence of liver tumors compared to controls. [Data from FDA approved drug report for Lopid (gemfibrozil)]	Regulatory Agency Communication	FDA approved drug report. Lopid (gemfibrozil)
PPARalpha	Agonists	PPARA	heart failure	Cardiac disorders	Confirmed/Reported			Clinical/Postmarketing		The main adverse events of thiazolidinediones include weight gain, heart failure, bone fractures (only women), bladder cancer (especially with pioglitazone) and peripheral edema. [Data from a review on antidiabetic drugs for non-alcoholic fatty liver disease]	Journal	Pharmaceuticals (Basel). 2018 Nov 8;11(4). pii: E121
PPARalpha	Agonists	PPARA	heart failure	Cardiac disorders	Confirmed/Reported	aleglitazar	Small Molecule	Phase III		The development of the PPARalpha/gamma agonist aleglitazar was terminated at phase III due to safety concerns (increased risk for bone fractures, heart failure and gastrointestinal hemorrhage).	Journal	Br J Pharmacol. 2015 Dec;172(23):5512-22
PPARalpha	Agonists	PPARA	heart failure	Cardiac disorders	Suspected	muraglitazar	Small Molecule	Clinical		Review of saroglitazar (PPAR alpha/gamma agonist; 4 mg once daily) for managing hypertriglyceridemia in patients with type II diabetes. In clinical studies, the most common adverse events (AEs) were asthenia, gastritis, chest discomfort, peripheral edema, dizziness, tremors and dyspepsia. AEs reported in preclinical studies are listed. AEs of active comparators and other drugs are listed.	Journal	Diabetes Metab Syndr Obes, 8, 189-96 2015 Apr 15
PPARalpha	Agonists	PPARA	heart failure	Cardiac disorders	Suspected	aleglitazar	Small Molecule	Clinical		Review of saroglitazar (PPAR alpha/gamma agonist; 4 mg once daily) for managing hypertriglyceridemia in patients with type II diabetes. In clinical studies, the most common adverse events (AEs) were asthenia, gastritis, chest discomfort, peripheral edema, dizziness, tremors and dyspepsia. AEs reported in preclinical studies are listed. AEs of active comparators and other drugs are listed.	Journal	Diabetes Metab Syndr Obes, 8, 189-96 2015 Apr 15
PPARalpha	Agonists	PPARA	cardiovascular effects	Cardiac disorders	Suspected	muraglitazar	Small Molecule	Clinical		Review of saroglitazar (PPAR alpha/gamma agonist; 4 mg once daily) for managing hypertriglyceridemia in patients with type II diabetes. In clinical studies, the most common adverse events (AEs) were asthenia, gastritis, chest discomfort, peripheral edema, dizziness, tremors and dyspepsia. AEs reported in preclinical studies are listed. AEs of active comparators and other drugs are listed.	Journal	Diabetes Metab Syndr Obes, 8, 189-96 2015 Apr 15
PPARalpha	Agonists	PPARA	increased cardiovascular risk	Cardiac disorders	Confirmed/Reported	muraglitazar	Small Molecule	Clinical		The development of several dual PPARalpha/gamma agonists was halted in late‐phase trials due to reported side effects such as increased cardiovascular risk (muraglitazar), carcinogenicity (ragaglitazar and MK‐767), liver toxicity (imiglitazar) and renal injury (tesaglitazar).	Journal	Curr Opin Pharmacol. 2006 Dec;6(6):606-14
PPARalpha	Agonists	PPARA	bilateral cataract	Eye disorders	Suspected	gemfibrozil	Small Molecule	Preclinical	rat	Male rats treated with gemfibrozil developed subcapsular bilateral cataract. [Data from FDA approved drug report for Lopid (gemfibrozil)]	Regulatory Agency Communication	FDA approved drug report. Lopid (gemfibrozil)
PPARalpha	Agonists	PPARA	bilateral cataract	Eye disorders	Suspected	gemfibrozil	Small Molecule	Preclinical	rat	Rats treated gemfibrozil developed subcapsular bilateral and unilateral cataracts. [Data from MHRA Summary of Product Characteristics for Gemfibrozil]	Regulatory Agency Communication	MHRA Summary of Product Characteristics. Gemfibrozil
PPARalpha	Agonists	PPARA	cataracts	Eye disorders	Confirmed/Reported			Postmarketing		Case-control study evaluating the risk of cataracts with lipid-lowering drugs. Fibrates, but not statins, were associated with an increased risk of cataract surgery (OR = 1.58 [1.17-2.15]).	Journal	Clin Pharmacol Ther. 2019 Feb;105(2):458-465
PPARalpha	Agonists	PPARA	cataracts	Eye disorders	Confirmed/Reported	gemfibrozil	Small Molecule	Clinical		Adverse reactions reported in clinical trials with Lopid are listed. [Data from FDA approved drug report for Lopid (gemfibrozil)]	Regulatory Agency Communication	FDA approved drug report. Lopid (gemfibrozil)
PPARalpha	Agonists	PPARA	unilateral cataract	Eye disorders	Suspected	gemfibrozil	Small Molecule	Preclinical	rat	Rats treated gemfibrozil developed subcapsular bilateral and unilateral cataracts. [Data from MHRA Summary of Product Characteristics for Gemfibrozil]	Regulatory Agency Communication	MHRA Summary of Product Characteristics. Gemfibrozil
PPARalpha	Agonists	PPARA	cytotoxic effect	Metabolism and nutrition disorders	Suspected	bezafibrate	Small Molecule	Preclinical	human (in vitro)	An in vitro study of bezafibrate, a pan-PPAR agonist, for the treatment of hyperlipidemia pointed out that it has cytotoxic effect on cultured human peripheral blood lymphocytes.	Journal	Cytotechnology. 2017 Jan 17
PPARalpha	Agonists	PPARA	intracerebral hemorrhage	Nervous system disorders	Confirmed/Reported	gemfibrozil	Small Molecule	Clinical		Adverse reactions reported in clinical trials with Lopid are listed. [Data from FDA approved drug report for Lopid (gemfibrozil)]	Regulatory Agency Communication	FDA approved drug report. Lopid (gemfibrozil)
PPARalpha	Agonists	PPARA	cerebral infarction	Nervous system disorders	Suspected	pemafibrate	Small Molecule	Clinical		Results from 2 clinical studies of pemafibrate (PPARalpha agonist) in patients with dyslipidemia. Adverse events (AEs) with an incidence higher than with placebo included nasopharyngitis, increased blood uric acid, abnormal liver function test, diabetes mellitus and increased creatine kinase and serum creatinine. Other AEs are listed.	Journal	Atherosclerosis. 2017 Jun;261:144-152
PPARalpha	Agonists	PPARA	stroke	Nervous system disorders	Suspected	muraglitazar	Small Molecule	Clinical		Review of saroglitazar (PPAR alpha/gamma agonist; 4 mg once daily) for managing hypertriglyceridemia in patients with type II diabetes. In clinical studies, the most common adverse events (AEs) were asthenia, gastritis, chest discomfort, peripheral edema, dizziness, tremors and dyspepsia. AEs reported in preclinical studies are listed. AEs of active comparators and other drugs are listed.	Journal	Diabetes Metab Syndr Obes, 8, 189-96 2015 Apr 15
PPARalpha	Agonists	PPARA	chest discomfort	General disorders and administration site conditions	Confirmed/Reported	saroglitazar, saroglitazar magnesium	Small Molecule	Clinical		Review of saroglitazar (PPAR alpha/gamma agonist; 4 mg once daily) for managing hypertriglyceridemia in patients with type II diabetes. In clinical studies, the most common adverse events (AEs) were asthenia, gastritis, chest discomfort, peripheral edema, dizziness, tremors and dyspepsia. AEs reported in preclinical studies are listed. AEs of active comparators and other drugs are listed.	Journal	Diabetes Metab Syndr Obes, 8, 189-96 2015 Apr 15
PPARalpha	Agonists	PPARA	cholecystectomy	Surgical and medical procedures	Confirmed/Reported	CIP-fenofibrate, fenofibrate	Small Molecule	Clinical		Adverse reactions reported in clinical trials or during postmarketing experience of Zetia (as monotherapy or in combination with fenofibrate) are listed, including those of active comparators. [Data from FDA approved drug report for Zetia (ezetimibe; NPC1-like intracellular cholesterol transporter 1 inhibitor)]	Regulatory Agency Communication	FDA approved drug report. Zetia (ezetimibe)
PPARalpha	Agonists	PPARA	cholecystitis	Hepatobiliary disorders	Confirmed/Reported	gemfibrozil	Small Molecule	Clinical		Rare (≥1/10,000 to <1/1,000) adverse reactions reported in clinical trials with Gemfibrozil included bone marrow failure, severe anaemia, thrombocytopenia, leukopenia, eosinophilia, depression, decreased libido, neuropathy peripheral, paraesthesia, dizziness, somnolence, vision blurred, laryngeal oedema, pancreatitis, appendicitis, jaundice cholestatic and hepatitis. Other safety issues are liste…	Regulatory Agency Communication	MHRA Summary of Product Characteristics. Gemfibrozil
PPARalpha	Agonists	PPARA	cholecystitis	Hepatobiliary disorders	Confirmed/Reported	clofibrate	Small Molecule	Clinical/Postmarketing		The warnings and precautions section of the FDA approved drug report for Lopid indicates that it may cause mortality, basal cell carcinoma, cancer death, coronary events, gallstone, cholelithiasis, muscle pain, tenderness, weakness and myositis; skeletal muscle toxicity, rhabdomyolysis, markedly elevated creatine kinase, myoglobinuria, acute renal failure and myopathy when given in combination wi…	Regulatory Agency Communication	FDA approved drug report. Lopid (gemfibrozil)
PPARalpha	Agonists	PPARA	cholecystitis	Hepatobiliary disorders	Confirmed/Reported	gemfibrozil	Small Molecule	Clinical		Adverse reactions reported in clinical trials with Lopid are listed. [Data from FDA approved drug report for Lopid (gemfibrozil)]	Regulatory Agency Communication	FDA approved drug report. Lopid (gemfibrozil)
PPARalpha	Agonists	PPARA	cholecystitis	Hepatobiliary disorders	Confirmed/Reported	CIP-fenofibrate, fenofibrate	Small Molecule	Clinical		Side effects with unknown frequency reported in patients receiving Tricor are erythema multiforme, stomatitis, flatulence, heartburn, muscle pain, muscle cramps, stiffness, thrombocytopenia, unsteadiness, cholelithiasis, cholecystitis edema, fever, erectile dysfunction, frequent urination, increased blood homocysteine, numbness, hot flashes, and serious rhabdomyolysis, liver disorder, hepatic dys…	Regulatory Agency Communication	PMDA package insert. Tricor (fenofibrate)
PPARalpha	Agonists	PPARA	cholecystitis	Hepatobiliary disorders	Suspected	gemfibrozil	Small Molecule	Clinical/Postmarketing		The warnings and precautions section of the FDA approved drug report for Lopid indicates that it may cause mortality, basal cell carcinoma, cancer death, coronary events, gallstone, cholelithiasis, muscle pain, tenderness, weakness and myositis; skeletal muscle toxicity, rhabdomyolysis, markedly elevated creatine kinase, myoglobinuria, acute renal failure and myopathy when given in combination wi…	Regulatory Agency Communication	FDA approved drug report. Lopid (gemfibrozil)
PPARalpha	Agonists	PPARA	cholelithiasis	Hepatobiliary disorders	Confirmed/Reported	bezafibrate	Small Molecule	Clinical		The special warnings and precautions for use section of the MHRA SmPCs for Bezalip indicates that it may cause myopathy, muscle weakness, muscle pain, creatine kinase increased, muscle damage, rhabdomyolysis, composition of bile altered and cholelithiasis. Other safety issues are listed. [Data from MHRA Summary of Product Characteristics for Bezalip (bezafibrate )]	Regulatory Agency Communication	MHRA Summary of Product Characteristics. Bezalip (bezafibrate )
PPARalpha	Agonists	PPARA	cholelithiasis	Hepatobiliary disorders	Confirmed/Reported	bezafibrate	Small Molecule	Clinical/Postmarketing		Very rare (<1/10,000) adverse reactions reported in clinical trials and during postmarketing experience with Bezalip were pancytopenia, thrombocytopenic purpura, cholelithiasis, erythema multiforme, Stevens-Johnson syndrome, toxic epidermal necrolysis, rhabdomyolysis, interstitial lung disease, haemoglobin decreased, platelet increased, white blood cell count decreased, gamma-glutamyl transferase…	Regulatory Agency Communication	MHRA Summary of Product Characteristics. Bezalip (bezafibrate )
PPARalpha	Agonists	PPARA	cholelithiasis	Hepatobiliary disorders	Confirmed/Reported	gemfibrozil	Small Molecule	Clinical		Rare (≥1/10,000 to <1/1,000) adverse reactions reported in clinical trials with Gemfibrozil included bone marrow failure, severe anaemia, thrombocytopenia, leukopenia, eosinophilia, depression, decreased libido, neuropathy peripheral, paraesthesia, dizziness, somnolence, vision blurred, laryngeal oedema, pancreatitis, appendicitis, jaundice cholestatic and hepatitis. Other safety issues are liste…	Regulatory Agency Communication	MHRA Summary of Product Characteristics. Gemfibrozil
PPARalpha	Agonists	PPARA	cholelithiasis	Hepatobiliary disorders	Confirmed/Reported	CIP-fenofibrate, fenofibrate	Small Molecule	Clinical		The warnings and precautions sections of the FDA approved drug report for Tricor indicates that it may cause myopathy and rhabdomyolysis, increase serum transaminases (including ALT), increase serum creatinine levels, cholelithiasis, and drug-drug interactions with oral coumarin anticoagulants. [Data from FDA approved drug report for Tricor (fenofibrate; PPARalpha agonist)]	Regulatory Agency Communication	FDA approved drug report. Tricor (fenofibrate)
PPARalpha	Agonists	PPARA	cholelithiasis	Hepatobiliary disorders	Confirmed/Reported	gemfibrozil	Small Molecule	Clinical		The special warnings and precautions for use section of the MHRA SmPC for Gemfibrozil indicates that it may cause myopathy, rhabdomyolysis, myositis, elevated creatine phosphokinase, gallstone formation, cholelithiasis, increased total cholesterol, increased LDL, elevated ALAT, elevated ASAT, elevated alkaline phosphatase, elevated LDH, elevated creatine kinase, elevated bilirubin, anaemia, leuco…	Regulatory Agency Communication	MHRA Summary of Product Characteristics. Gemfibrozil
PPARalpha	Agonists	PPARA	cholelithiasis	Hepatobiliary disorders	Confirmed/Reported	ciprofibrate, ciprofibric acid	Small Molecule	Postmarketing		Adverse reactions of unknown frequency reported during postmarketing experience with ciprofibrate were thrombocytopenia, pneumonitis, pulmonary fibrosis, liver function test abnormal, cholestasis, cytolysis, cholelithiasis, urticaria, pruritis, elevation of serum creatine phosphokinase, myopathy, myositis, rhabdomyolysis, photosensitivity reaction, eczema and erectile dysfunction. [Data from MHRA…	Regulatory Agency Communication	MHRA Summary of Product Characteristics. Ciprofibrate
PPARalpha	Agonists	PPARA	cholelithiasis	Hepatobiliary disorders	Confirmed/Reported	gemfibrozil	Small Molecule	Clinical		Adverse reactions reported in clinical trials with Lopid are listed. [Data from FDA approved drug report for Lopid (gemfibrozil)]	Regulatory Agency Communication	FDA approved drug report. Lopid (gemfibrozil)
PPARalpha	Agonists	PPARA	cholelithiasis	Hepatobiliary disorders	Confirmed/Reported	clofibrate	Small Molecule	Clinical/Postmarketing		The warnings and precautions section of the FDA approved drug report for Lopid indicates that it may cause mortality, basal cell carcinoma, cancer death, coronary events, gallstone, cholelithiasis, muscle pain, tenderness, weakness and myositis; skeletal muscle toxicity, rhabdomyolysis, markedly elevated creatine kinase, myoglobinuria, acute renal failure and myopathy when given in combination wi…	Regulatory Agency Communication	FDA approved drug report. Lopid (gemfibrozil)
PPARalpha	Agonists	PPARA	cholelithiasis	Hepatobiliary disorders	Confirmed/Reported	gemfibrozil	Small Molecule	Clinical		The warnings and precautions section of the FDA approved drug report for Lopid indicates that it may cause mortality, basal cell carcinoma, cancer death, coronary events, gallstone, cholelithiasis, muscle pain, tenderness, weakness and myositis; skeletal muscle toxicity, rhabdomyolysis, markedly elevated creatine kinase, myoglobinuria, acute renal failure and myopathy when given in combination wi…	Regulatory Agency Communication	FDA approved drug report. Lopid (gemfibrozil)
PPARalpha	Agonists	PPARA	cholelithiasis	Hepatobiliary disorders	Confirmed/Reported	CIP-fenofibrate, fenofibrate	Small Molecule	Clinical		Side effects with unknown frequency reported in patients receiving Tricor are erythema multiforme, stomatitis, flatulence, heartburn, muscle pain, muscle cramps, stiffness, thrombocytopenia, unsteadiness, cholelithiasis, cholecystitis edema, fever, erectile dysfunction, frequent urination, increased blood homocysteine, numbness, hot flashes, and serious rhabdomyolysis, liver disorder, hepatic dys…	Regulatory Agency Communication	PMDA package insert. Tricor (fenofibrate)
PPARalpha	Agonists	PPARA	cholelithiasis	Hepatobiliary disorders	Confirmed/Reported	pemafibrate	Small Molecule	Clinical		Side effects reported in ≥1% patients receiving Parmodia are cholelithiasis and diabetes. [Data from PMDA package insert for Parmodia (pemafibrate; PPARalpha agonist)]	Regulatory Agency Communication	PMDA package insert. Parmodia (pemafibrate)
PPARalpha	Agonists	PPARA	gallstone	Hepatobiliary disorders	Confirmed/Reported	gemfibrozil	Small Molecule	Clinical		The warnings and precautions section of the FDA approved drug report for Lopid indicates that it may cause mortality, basal cell carcinoma, cancer death, coronary events, gallstone, cholelithiasis, muscle pain, tenderness, weakness and myositis; skeletal muscle toxicity, rhabdomyolysis, markedly elevated creatine kinase, myoglobinuria, acute renal failure and myopathy when given in combination wi…	Regulatory Agency Communication	FDA approved drug report. Lopid (gemfibrozil)
PPARalpha	Agonists	PPARA	gallstone formation	Hepatobiliary disorders	Confirmed/Reported	gemfibrozil	Small Molecule	Clinical		The special warnings and precautions for use section of the MHRA SmPC for Gemfibrozil indicates that it may cause myopathy, rhabdomyolysis, myositis, elevated creatine phosphokinase, gallstone formation, cholelithiasis, increased total cholesterol, increased LDL, elevated ALAT, elevated ASAT, elevated alkaline phosphatase, elevated LDH, elevated creatine kinase, elevated bilirubin, anaemia, leuco…	Regulatory Agency Communication	MHRA Summary of Product Characteristics. Gemfibrozil
PPARalpha	Agonists	PPARA	gallstone formation	Hepatobiliary disorders	Suspected			Clinical/Postmarketing		The dose-dependent adverse events associated with fibrates (increased plasma creatinine, gallstone formation, drug interactions and myopathy) are overcome by the new generation of PPARalpha agonists. [Data from a review on preclinical and clinical studies involving new PPARalpha agonists]	Journal	Expert Opin Investig Drugs. 2017 May;26(5):593-602
PPARalpha	Agonists	PPARA	gallstones	Hepatobiliary disorders	Confirmed/Reported	bezafibrate	Small Molecule	Clinical		Side effects of unknown frequency reported in patients receiving Bezatol are somnolence, insomnia, numbness, muscle spasms, stomach ulcer, heartburn, dry mouth, photosensitivity, thrombocytopenia, and serious rhabdomyolysis, acute renal injury, renal damage, shock, anaphylaxis, facial edema, swelling of the lips, hepatic dysfunction, jaundice, oculomucocutaneous syndrome, Stevens-Johnson syndrome…	Regulatory Agency Communication	PMDA package insert. Bezatol (bezafibrate)
PPARalpha	Agonists	PPARA	increased incidence of gallstone formation	Hepatobiliary disorders	Confirmed/Reported			Clinical/Postmarketing		Review on selective PPARalpha agonists used for the treatment of dyslipidemia. Adverse events detected included increased incidence of gallstone formation and increased risk of acute kidney injury, rhabdomyolysis, and myopathy characterized by muscle pain with elevated serum creatine phosphokinase levels.	Journal	Expert Opin Ther Targets. 2017 Mar;21(3):333-348
PPARalpha	Agonists	PPARA	cholestasis	Hepatobiliary disorders	Confirmed/Reported	ciprofibrate, ciprofibric acid	Small Molecule	Postmarketing		Adverse reactions of unknown frequency reported during postmarketing experience with ciprofibrate were thrombocytopenia, pneumonitis, pulmonary fibrosis, liver function test abnormal, cholestasis, cytolysis, cholelithiasis, urticaria, pruritis, elevation of serum creatine phosphokinase, myopathy, myositis, rhabdomyolysis, photosensitivity reaction, eczema and erectile dysfunction. [Data from MHRA…	Regulatory Agency Communication	MHRA Summary of Product Characteristics. Ciprofibrate
PPARalpha	Agonists	PPARA	cholestasis	Hepatobiliary disorders	Confirmed/Reported	bezafibrate	Small Molecule	Clinical/Postmarketing		Uncommon (≥1/1,000 to <1/100) adverse reactions reported in clinical trials and during postmarketing experience with Bezalip were hypersensitivity reactions, anaphylactic reactions, dizziness, headache, abdominal pain, constipation, dyspepsia, abdominal distension, pruritus, urticaria, photosensitivity reaction, alopecia, rash, diarrhoea, nausea, cholestasis, muscular weakness, myalgia, muscle cr…	Regulatory Agency Communication	MHRA Summary of Product Characteristics. Bezalip (bezafibrate )
PPARalpha	Agonists	PPARA	colitis	Gastrointestinal disorders	Confirmed/Reported	gemfibrozil	Small Molecule	Clinical		Adverse reactions reported in clinical trials with Lopid are listed. [Data from FDA approved drug report for Lopid (gemfibrozil)]	Regulatory Agency Communication	FDA approved drug report. Lopid (gemfibrozil)
PPARalpha	Agonists	PPARA	colon cancer	Neoplasms benign, malignant and unspecified (incl cysts and polyps)	Suspected	pemafibrate	Small Molecule	Clinical		Results from 2 clinical studies of pemafibrate (PPARalpha agonist) in patients with dyslipidemia. Adverse events (AEs) with an incidence higher than with placebo included nasopharyngitis, increased blood uric acid, abnormal liver function test, diabetes mellitus and increased creatine kinase and serum creatinine. Other AEs are listed.	Journal	Atherosclerosis. 2017 Jun;261:144-152
PPARalpha	Agonists	PPARA	confusion	Psychiatric disorders	Confirmed/Reported	gemfibrozil	Small Molecule	Clinical		Adverse reactions reported in clinical trials with Lopid are listed. [Data from FDA approved drug report for Lopid (gemfibrozil)]	Regulatory Agency Communication	FDA approved drug report. Lopid (gemfibrozil)
PPARalpha	Agonists	PPARA	male reproductive tract malformations (congenital malformation of male genitalia)	Congenital, familial and genetic disorders	Suspected			Preclinical	mouse,rat	Description of an adverse outcome pathway (AOP) linking PPARalpha activation to reproductive tract malformations and impaired fertility in males. This AOP is based on evidence collected from rodent models and incorporates human mechanistic and epidemiological data.	Journal	Applied In Vitro Toxicology. September 2017, 3(3): 234-249
PPARalpha	Agonists	PPARA	skeletal variations	Congenital, familial and genetic disorders	Suspected	gemfibrozil	Small Molecule	Preclinical	rabbit,rat	Gemfibrozil was associated ith decreased conception rate, increased stillbirths and reduced pupu weight when administered to pregnant rats. Skeletal variations and anophthalmia were also observed. Other pregnancy-related safety issues are listed. [Data from FDA approved drug report for Lopid (gemfibrozil)]	Regulatory Agency Communication	FDA approved drug report. Lopid (gemfibrozil)
PPARalpha	Agonists	PPARA	constipation	Gastrointestinal disorders	Confirmed/Reported	clinofibrate	Small Molecule	Clinical		Side effects reported in <0.1% patients receiving Lipoclin are ALP increase, headache, dizziness, redness, erythematous rash, urticaria, eczema, hair loss, epigastric pain, constipation, stomatitis, angular cheilitis, hot flashes, facial edema, weakness and malaise. [Data from PMDA package insert for Lipoclin (clinofibrate; PPARalpha agonist)]	Regulatory Agency Communication	PMDA package insert. Lipoclin (clinofibrate)
PPARalpha	Agonists	PPARA	constipation	Gastrointestinal disorders	Confirmed/Reported	gemfibrozil	Small Molecule	Clinical		Adverse reactions reported in clinical trials with Lopid are listed. [Data from FDA approved drug report for Lopid (gemfibrozil)]	Regulatory Agency Communication	FDA approved drug report. Lopid (gemfibrozil)
PPARalpha	Agonists	PPARA	constipation	Gastrointestinal disorders	Confirmed/Reported	CIP-fenofibrate, fenofibrate	Small Molecule	Clinical		Side effects reported in 0.1-5% patients receiving Tricor are rash, itching, urticaria, nausea, vomiting, constipation, diarrhea, anorexia, epigastralgia, stomach discomfort, abnormal renal function tests including increased BUN and creatinine), anemia, decreased red blood cells, decreased hemoglobin, decreased hematocrit, leukocytosis, leukopenia, eosinophilia, thrombocytosis, headache, dizzines…	Regulatory Agency Communication	PMDA package insert. Tricor (fenofibrate)
PPARalpha	Agonists	PPARA	constipation	Gastrointestinal disorders	Confirmed/Reported	gemfibrozil	Small Molecule	Clinical		Common (≥1/100 to < 1/10) adverse reactions reported in clinical trials with Gemfibrozil were vertigo, headache, diarrhoea, vomiting, nausea, abdominal pain, constipation, flatulence, eczema, rash and fatigue. [Data from MHRA Summary of Product Characteristics for Gemfibrozil]	Regulatory Agency Communication	MHRA Summary of Product Characteristics. Gemfibrozil
PPARalpha	Agonists	PPARA	constipation	Gastrointestinal disorders	Confirmed/Reported	bezafibrate	Small Molecule	Clinical/Postmarketing		Uncommon (≥1/1,000 to <1/100) adverse reactions reported in clinical trials and during postmarketing experience with Bezalip were hypersensitivity reactions, anaphylactic reactions, dizziness, headache, abdominal pain, constipation, dyspepsia, abdominal distension, pruritus, urticaria, photosensitivity reaction, alopecia, rash, diarrhoea, nausea, cholestasis, muscular weakness, myalgia, muscle cr…	Regulatory Agency Communication	MHRA Summary of Product Characteristics. Bezalip (bezafibrate )
PPARalpha	Agonists	PPARA	constipation	Gastrointestinal disorders	Confirmed/Reported	saroglitazar, saroglitazar magnesium	Small Molecule	Clinical		Clinical study evaluating the efficacy of saroglitazar (PPAR alpha/gamma agonist; 4 mg once daily) on hypertriglyceridemia in 50 Indian patients with HIV-associated lipodystrophy. The most common adverse events were gastrointestinal disorders, including constipation and abdominal pain. One patient suffered severe stomach pain considered possibly related to treatment.	Journal	PLoS One, 11 (1), e0146222 2016 Jan 20
PPARalpha	Agonists	PPARA	constipation	Gastrointestinal disorders	Confirmed/Reported	bezafibrate	Small Molecule	Clinical		Side effects reported in <0.1% patients receiving Bezatol are headache, dizziness, muscle pain, loss of appetite, vomiting, abdominal bloating, diarrhea, stomatitis, constipation, itching, urticaria, leukopenia, thrombocytosis, hypoglycemia, general malaise and hair loss. [Data from PMDA package insert for Bezatol (bezafibrate; pan-PPAR agonist)]	Regulatory Agency Communication	PMDA package insert. Bezatol (bezafibrate)
PPARalpha	Agonists	PPARA	coronary events	Cardiac disorders	Confirmed/Reported	gemfibrozil	Small Molecule	Clinical		The warnings and precautions section of the FDA approved drug report for Lopid indicates that it may cause mortality, basal cell carcinoma, cancer death, coronary events, gallstone, cholelithiasis, muscle pain, tenderness, weakness and myositis; skeletal muscle toxicity, rhabdomyolysis, markedly elevated creatine kinase, myoglobinuria, acute renal failure and myopathy when given in combination wi…	Regulatory Agency Communication	FDA approved drug report. Lopid (gemfibrozil)
PPARalpha	Agonists	PPARA	cough	Respiratory, thoracic and mediastinal disorders	Confirmed/Reported	gemfibrozil	Small Molecule	Clinical		Adverse reactions reported in clinical trials with Lopid are listed. [Data from FDA approved drug report for Lopid (gemfibrozil)]	Regulatory Agency Communication	FDA approved drug report. Lopid (gemfibrozil)
PPARalpha	Agonists	PPARA	cough	Respiratory, thoracic and mediastinal disorders	Suspected	saroglitazar, saroglitazar magnesium	Small Molecule	Phase I		First-in-human phase I study of saroglitazar (PPARalpha/gamma agonist; 0.125-128 mg) in 96 healthy subjects. 11 subjects experienced adverse events including rash/itching, abdominal pain, nausea, cough, cold, headache, backache, body pain, calf pain, fever, malaise, giddiness, dyspepsia and diarrhea.	Journal	Clin Drug Investig, 33 (11), 809-16 Nov 2013
PPARalpha	Agonists	PPARA	death	General disorders and administration site conditions	Confirmed/Reported	gemfibrozil	Small Molecule	Clinical		The warnings and precautions section of the FDA approved drug report for Lopid indicates that it may cause mortality, basal cell carcinoma, cancer death, coronary events, gallstone, cholelithiasis, muscle pain, tenderness, weakness and myositis; skeletal muscle toxicity, rhabdomyolysis, markedly elevated creatine kinase, myoglobinuria, acute renal failure and myopathy when given in combination wi…	Regulatory Agency Communication	FDA approved drug report. Lopid (gemfibrozil)
PPARalpha	Agonists	PPARA	death	General disorders and administration site conditions	Confirmed/Reported	clofibrate	Small Molecule	Clinical/Postmarketing		The warnings and precautions section of the FDA approved drug report for Lopid indicates that it may cause mortality, basal cell carcinoma, cancer death, coronary events, gallstone, cholelithiasis, muscle pain, tenderness, weakness and myositis; skeletal muscle toxicity, rhabdomyolysis, markedly elevated creatine kinase, myoglobinuria, acute renal failure and myopathy when given in combination wi…	Regulatory Agency Communication	FDA approved drug report. Lopid (gemfibrozil)
PPARalpha	Agonists	PPARA	death	General disorders and administration site conditions	Confirmed/Reported	beclobrate	Small Molecule	Postmarketing		Systematic review on postmarketing withdrawals of 462 medicinal products between 1950 and 2014. 43 drugs (9%) were withdrawn worldwide and 179 (39%) were withdrawn in one country only.	Journal	BMC Med. 2016 Feb 4;14:10
PPARalpha	Agonists	PPARA	death	General disorders and administration site conditions	Confirmed/Reported	clofibrate	Small Molecule	Postmarketing		Systematic review on postmarketing withdrawals of 462 medicinal products between 1950 and 2014. 43 drugs (9%) were withdrawn worldwide and 179 (39%) were withdrawn in one country only.	Journal	BMC Med. 2016 Feb 4;14:10
PPARalpha	Agonists	PPARA	Decreased appetite	Metabolism and nutrition disorders	Confirmed/Reported	bezafibrate	Small Molecule	Clinical/Postmarketing		Common (≥1/100 to <1/10) adverse reactions reported in clinical trials and during postmarketing experience with Bezalip were decreased appetite and gastrointestinal disorders. [Data from MHRA Summary of Product Characteristics for Bezalip (bezafibrate )]	Regulatory Agency Communication	MHRA Summary of Product Characteristics. Bezalip (bezafibrate )
PPARalpha	Agonists	PPARA	decreased appetite	Metabolism and nutrition disorders	Confirmed/Reported	elafibranor	Small Molecule	Clinical		Clinical trial of elafibranor (PPARalpha and PPARdelta agonist) in patients with nonalcoholic steatohepatitis. Treatment-related serious adverse events were reported in 2 patients receiving the 80 mg dose (spontaneous abortion, ataxia, fasciculation, and tremor) and in 2 patients receiving the 120 mg dose (acute pancreatitis, Parkinson’s disease). A mild statistically significant increase in seru…	Journal	Gastroenterology. 2016 May;150(5):1147-1159.e5
PPARalpha	Agonists	PPARA	loss of appetite	Metabolism and nutrition disorders	Confirmed/Reported	bezafibrate	Small Molecule	Clinical		Side effects reported in <0.1% patients receiving Bezatol are headache, dizziness, muscle pain, loss of appetite, vomiting, abdominal bloating, diarrhea, stomatitis, constipation, itching, urticaria, leukopenia, thrombocytosis, hypoglycemia, general malaise and hair loss. [Data from PMDA package insert for Bezatol (bezafibrate; pan-PPAR agonist)]	Regulatory Agency Communication	PMDA package insert. Bezatol (bezafibrate)
PPARalpha	Agonists	PPARA	loss of appetite	Metabolism and nutrition disorders	Confirmed/Reported	CIP-fenofibrate, fenofibrate	Small Molecule	Clinical		Side effects reported in 0.1-5% patients receiving Tricor are rash, itching, urticaria, nausea, vomiting, constipation, diarrhea, anorexia, epigastralgia, stomach discomfort, abnormal renal function tests including increased BUN and creatinine), anemia, decreased red blood cells, decreased hemoglobin, decreased hematocrit, leukocytosis, leukopenia, eosinophilia, thrombocytosis, headache, dizzines…	Regulatory Agency Communication	PMDA package insert. Tricor (fenofibrate)
PPARalpha	Agonists	PPARA	loss of appetite	Metabolism and nutrition disorders	Confirmed/Reported	clinofibrate	Small Molecule	Clinical		Side effects reported in 0.1-1% patients receiving Lipoclin are AST increase, ALT increase, CK increase, CPK increase, rash, pruritus, dermatitis, nausea, vomiting, loss of appetite, dyspepsia, abdominal pain, abdominal bloating and diarrhea. [Data from PMDA package insert for Lipoclin (clinofibrate; PPARalpha agonist)]	Regulatory Agency Communication	PMDA package insert. Lipoclin (clinofibrate)
PPARalpha	Agonists	PPARA	loss of appetite	Metabolism and nutrition disorders	Suspected	saroglitazar, saroglitazar magnesium	Small Molecule	Postmarketing		Observational study evaluating the effects of saroglitazar (PPAR alpha/gamma agonist; 4 mg once daily) on glycemic and lipidic parameters in 34 Indian patients with type 2 diabetes mellitus. Adverse events included hypoglycemia (2), asthenia and loss of appetite (1 each). 1 patient discontinued treatment due to alanine aminotransferase and aspartate aminotransferase increase.	Journal	Sci Rep, 5, 7706 2015 Jan 9
PPARalpha	Agonists	PPARA	deep vein thrombosis	Vascular disorders	Confirmed/Reported	CIP-fenofibrate, fenofibrate	Small Molecule	Clinical		In a randomized trial of Tricor, the risk of pancreatitis and venous thromboembolism (including pulmonary embolism and deep vein thrombosis) was higher with Tricor than with placebo. [Data from PMDA package insert for Tricor (fenofibrate; PPARalpha agonist)]	Regulatory Agency Communication	PMDA package insert. Tricor (fenofibrate)
PPARalpha	Agonists	PPARA	depressed mood	Psychiatric disorders	Confirmed/Reported	gemfibrozil	Small Molecule	Postmarketing		The Australian Therapeutic Goods Administration (TGA) has issued a safety communication about the risk of depression with ezetimibe (NPC1-like intracellular cholesterol transporter 1 inhibitor). The TGA Adverse Drug Reactions Advisory Committee (ADRAC) has identified 9 reports of depression and 3 of depressed mood associated with ezetimibe. One patient also experienced suicidal ideation. Other hy…	Regulatory Agency Communication	Australian Adverse Drug Reactions Bulletin, Vol 25 No 5, October 2006
PPARalpha	Agonists	PPARA	depression	Psychiatric disorders	Confirmed/Reported	gemfibrozil	Small Molecule	Postmarketing		The Australian Therapeutic Goods Administration (TGA) has issued a safety communication about the risk of depression with ezetimibe (NPC1-like intracellular cholesterol transporter 1 inhibitor). The TGA Adverse Drug Reactions Advisory Committee (ADRAC) has identified 9 reports of depression and 3 of depressed mood associated with ezetimibe. One patient also experienced suicidal ideation. Other hy…	Regulatory Agency Communication	Australian Adverse Drug Reactions Bulletin, Vol 25 No 5, October 2006
PPARalpha	Agonists	PPARA	depression	Psychiatric disorders	Confirmed/Reported	gemfibrozil	Small Molecule	Clinical		Adverse reactions reported in clinical trials with Lopid are listed. [Data from FDA approved drug report for Lopid (gemfibrozil)]	Regulatory Agency Communication	FDA approved drug report. Lopid (gemfibrozil)
PPARalpha	Agonists	PPARA	depression	Psychiatric disorders	Confirmed/Reported	bezafibrate	Small Molecule	Clinical/Postmarketing		Rare (≥1/10,000 to <1/1,000) adverse reactions reported in clinical trials and during postmarketing experience with Bezalip were peripheral neuropathy, paraesthesia, depression, insomnia and pancreatitis. [Data from MHRA Summary of Product Characteristics for Bezalip (bezafibrate )]	Regulatory Agency Communication	MHRA Summary of Product Characteristics. Bezalip (bezafibrate )
PPARalpha	Agonists	PPARA	depression	Psychiatric disorders	Confirmed/Reported	gemfibrozil	Small Molecule	Clinical		Rare (≥1/10,000 to <1/1,000) adverse reactions reported in clinical trials with Gemfibrozil included bone marrow failure, severe anaemia, thrombocytopenia, leukopenia, eosinophilia, depression, decreased libido, neuropathy peripheral, paraesthesia, dizziness, somnolence, vision blurred, laryngeal oedema, pancreatitis, appendicitis, jaundice cholestatic and hepatitis. Other safety issues are liste…	Regulatory Agency Communication	MHRA Summary of Product Characteristics. Gemfibrozil
PPARalpha	Agonists	PPARA	depression	Psychiatric disorders	Confirmed/Reported	gemfibrozil	Small Molecule	Postmarketing		The TGA Adverse Drug Reactions Advisory Committee (ADRAC) has received 406 reports of drug-induced depression mainly associated with simvastatin (53 cases), mefloquine (15), dexfenfluramine (14), pravastatin, gemfibrozil (7 each), vigabatrin, ciprofloxacin (6 each) and nicotine (5). [Data from the Australian Adverse Drug Reactions Bulletin, Vol 17 No 1]	Regulatory Agency Communication	Australian Adverse Drug Reactions Bulletin, Vol 17 No 1, February 1998
PPARalpha	Agonists	PPARA	dermatitis	Skin and subcutaneous tissue disorders	Confirmed/Reported	gemfibrozil	Small Molecule	Clinical		Rare (≥1/10,000 to <1/1,000) adverse reactions reported in clinical trials with Gemfibrozil included bone marrow failure, severe anaemia, thrombocytopenia, leukopenia, eosinophilia, depression, decreased libido, neuropathy peripheral, paraesthesia, dizziness, somnolence, vision blurred, laryngeal oedema, pancreatitis, appendicitis, jaundice cholestatic and hepatitis. Other safety issues are liste…	Regulatory Agency Communication	MHRA Summary of Product Characteristics. Gemfibrozil
PPARalpha	Agonists	PPARA	dermatitis	Skin and subcutaneous tissue disorders	Confirmed/Reported	gemfibrozil	Small Molecule	Clinical		Adverse reactions reported in clinical trials with Lopid are listed. [Data from FDA approved drug report for Lopid (gemfibrozil)]	Regulatory Agency Communication	FDA approved drug report. Lopid (gemfibrozil)
PPARalpha	Agonists	PPARA	dermatitis	Skin and subcutaneous tissue disorders	Confirmed/Reported	clinofibrate	Small Molecule	Clinical		Side effects reported in 0.1-1% patients receiving Lipoclin are AST increase, ALT increase, CK increase, CPK increase, rash, pruritus, dermatitis, nausea, vomiting, loss of appetite, dyspepsia, abdominal pain, abdominal bloating and diarrhea. [Data from PMDA package insert for Lipoclin (clinofibrate; PPARalpha agonist)]	Regulatory Agency Communication	PMDA package insert. Lipoclin (clinofibrate)
PPARalpha	Agonists	PPARA	dermatitis exfoliative	Skin and subcutaneous tissue disorders	Confirmed/Reported	gemfibrozil	Small Molecule	Clinical		Rare (≥1/10,000 to <1/1,000) adverse reactions reported in clinical trials with Gemfibrozil included bone marrow failure, severe anaemia, thrombocytopenia, leukopenia, eosinophilia, depression, decreased libido, neuropathy peripheral, paraesthesia, dizziness, somnolence, vision blurred, laryngeal oedema, pancreatitis, appendicitis, jaundice cholestatic and hepatitis. Other safety issues are liste…	Regulatory Agency Communication	MHRA Summary of Product Characteristics. Gemfibrozil
PPARalpha	Agonists	PPARA	exfoliative dermatitis	Skin and subcutaneous tissue disorders	Confirmed/Reported	gemfibrozil	Small Molecule	Clinical		Adverse reactions reported in clinical trials with Lopid are listed. [Data from FDA approved drug report for Lopid (gemfibrozil)]	Regulatory Agency Communication	FDA approved drug report. Lopid (gemfibrozil)
PPARalpha	Agonists	PPARA	diabetes	Metabolism and nutrition disorders	Confirmed/Reported	pemafibrate	Small Molecule	Clinical		Side effects reported in ≥1% patients receiving Parmodia are cholelithiasis and diabetes. [Data from PMDA package insert for Parmodia (pemafibrate; PPARalpha agonist)]	Regulatory Agency Communication	PMDA package insert. Parmodia (pemafibrate)
PPARalpha	Agonists	PPARA	diabetes mellitus	Metabolism and nutrition disorders	Suspected	pemafibrate	Small Molecule	Clinical		Results from 2 clinical studies of pemafibrate (PPARalpha agonist) in patients with dyslipidemia. Adverse events (AEs) with an incidence higher than with placebo included nasopharyngitis, increased blood uric acid, abnormal liver function test, diabetes mellitus and increased creatine kinase and serum creatinine. Other AEs are listed.	Journal	Atherosclerosis. 2017 Jun;261:144-152
PPARalpha	Agonists	PPARA	diarrhea	Gastrointestinal disorders	Confirmed/Reported	gemfibrozil	Small Molecule	Clinical		Adverse reactions reported in clinical trials with Lopid are listed. [Data from FDA approved drug report for Lopid (gemfibrozil)]	Regulatory Agency Communication	FDA approved drug report. Lopid (gemfibrozil)
PPARalpha	Agonists	PPARA	diarrhea	Gastrointestinal disorders	Confirmed/Reported	clinofibrate	Small Molecule	Clinical		Side effects reported in 0.1-1% patients receiving Lipoclin are AST increase, ALT increase, CK increase, CPK increase, rash, pruritus, dermatitis, nausea, vomiting, loss of appetite, dyspepsia, abdominal pain, abdominal bloating and diarrhea. [Data from PMDA package insert for Lipoclin (clinofibrate; PPARalpha agonist)]	Regulatory Agency Communication	PMDA package insert. Lipoclin (clinofibrate)
PPARalpha	Agonists	PPARA	diarrhea	Gastrointestinal disorders	Confirmed/Reported	CIP-fenofibrate, fenofibrate	Small Molecule	Clinical		Side effects reported in 0.1-5% patients receiving Tricor are rash, itching, urticaria, nausea, vomiting, constipation, diarrhea, anorexia, epigastralgia, stomach discomfort, abnormal renal function tests including increased BUN and creatinine), anemia, decreased red blood cells, decreased hemoglobin, decreased hematocrit, leukocytosis, leukopenia, eosinophilia, thrombocytosis, headache, dizzines…	Regulatory Agency Communication	PMDA package insert. Tricor (fenofibrate)
PPARalpha	Agonists	PPARA	diarrhea	Gastrointestinal disorders	Confirmed/Reported	bezafibrate	Small Molecule	Clinical		Side effects reported in <0.1% patients receiving Bezatol are headache, dizziness, muscle pain, loss of appetite, vomiting, abdominal bloating, diarrhea, stomatitis, constipation, itching, urticaria, leukopenia, thrombocytosis, hypoglycemia, general malaise and hair loss. [Data from PMDA package insert for Bezatol (bezafibrate; pan-PPAR agonist)]	Regulatory Agency Communication	PMDA package insert. Bezatol (bezafibrate)
PPARalpha	Agonists	PPARA	diarrhea	Gastrointestinal disorders	Suspected	gemfibrozil	Small Molecule	Phase I		Phase I study evaluating the effects of gemfibrozil and rifampicin (CYP2C8 inhibitor and inducer, respectively) on the pharmacokinetics of selexipag (IP receptor agonist) and its active metabolite ACT-333679 in 40 healthy subjects. Concomitant administration of selexipag and gemfibrozil resulted in an increased incidence of selexipag-related adverse events (AEs) due to an increased exposure to it…	Journal	Br J Clin Pharmacol. 2017 Dec;83(12):2778-2788
PPARalpha	Agonists	PPARA	diarrhea	Gastrointestinal disorders	Suspected	saroglitazar, saroglitazar magnesium	Small Molecule	Phase I		First-in-human phase I study of saroglitazar (PPARalpha/gamma agonist; 0.125-128 mg) in 96 healthy subjects. 11 subjects experienced adverse events including rash/itching, abdominal pain, nausea, cough, cold, headache, backache, body pain, calf pain, fever, malaise, giddiness, dyspepsia and diarrhea.	Journal	Clin Drug Investig, 33 (11), 809-16 Nov 2013
PPARalpha	Agonists	PPARA	diarrhea	Gastrointestinal disorders	Suspected	clinofibrate	Small Molecule	Clinical		Clinical study of clinofibrate (PPARalpha agonist) in 20 patients with hyperlipidemia. One patient had to discontinue treatment due to severe diarrhea and abdominal pain.	Journal	Clin Ter. 1989 Apr 15;129(1):25-9
PPARalpha	Agonists	PPARA	diarrhea	Gastrointestinal disorders	Suspected	elafibranor	Small Molecule	Clinical		Clinical trial of elafibranor (PPARalpha and PPARdelta agonist) in patients with nonalcoholic steatohepatitis. Treatment-related serious adverse events were reported in 2 patients receiving the 80 mg dose (spontaneous abortion, ataxia, fasciculation, and tremor) and in 2 patients receiving the 120 mg dose (acute pancreatitis, Parkinson’s disease). A mild statistically significant increase in seru…	Journal	Gastroenterology. 2016 May;150(5):1147-1159.e5
PPARalpha	Agonists	PPARA	diarrhea	Gastrointestinal disorders	Suspected	elafibranor	Small Molecule	Clinical		2 clinical studies evaluating the metabolic effects and tolerability of GFT505 (PPARalpha/delta agonist) in patients with combined dyslipidemia or impaired glucose metabolism. Adverse events possibly related to GFT505 were gastroenteritis, headache, atrial fibrillation, back pain, diarrhea, gastritis, flatulence and gastrointestinal hypermotility (1 patient each). In one study, a slight increase …	Journal	Diabetes Care. 2011 Sep;34(9):2008-14
PPARalpha	Agonists	PPARA	diarrhoea	Gastrointestinal disorders	Confirmed/Reported	gemfibrozil	Small Molecule	Clinical		Common (≥1/100 to < 1/10) adverse reactions reported in clinical trials with Gemfibrozil were vertigo, headache, diarrhoea, vomiting, nausea, abdominal pain, constipation, flatulence, eczema, rash and fatigue. [Data from MHRA Summary of Product Characteristics for Gemfibrozil]	Regulatory Agency Communication	MHRA Summary of Product Characteristics. Gemfibrozil
PPARalpha	Agonists	PPARA	diarrhoea	Gastrointestinal disorders	Confirmed/Reported	bezafibrate	Small Molecule	Clinical/Postmarketing		Uncommon (≥1/1,000 to <1/100) adverse reactions reported in clinical trials and during postmarketing experience with Bezalip were hypersensitivity reactions, anaphylactic reactions, dizziness, headache, abdominal pain, constipation, dyspepsia, abdominal distension, pruritus, urticaria, photosensitivity reaction, alopecia, rash, diarrhoea, nausea, cholestasis, muscular weakness, myalgia, muscle cr…	Regulatory Agency Communication	MHRA Summary of Product Characteristics. Bezalip (bezafibrate )
PPARalpha	Agonists	PPARA	diarrhoea	Gastrointestinal disorders	Confirmed/Reported	ciprofibrate, ciprofibric acid	Small Molecule	Clinical		Common (≥1/100 to <1/10) adverse reactions reported in clinical trials with ciprofibrate were headache, dizziness, somnolence, vertigo, nausea, vomiting, diarrhoea, fatigue, dyspepsia, abdominal pain, rash, alopecia and myalgia. [Data from MHRA Summary of Product Characteristics for ciprofibrate]	Regulatory Agency Communication	MHRA Summary of Product Characteristics. Ciprofibrate
PPARalpha	Agonists	PPARA	diarrhoea	Gastrointestinal disorders	Suspected	saroglitazar, saroglitazar magnesium	Small Molecule	Postmarketing		Case report of a patient who suffered diarrhea after receiving saroglitazar (PPARalpha/gamma agonist).	Journal	Reactions Weekly 1687, 197(2018)
PPARalpha	Agonists	PPARA	Dizziness	Nervous system disorders	Confirmed/Reported	gemfibrozil	Small Molecule	Clinical		Adverse reactions reported in clinical trials with Lopid are listed. [Data from FDA approved drug report for Lopid (gemfibrozil)]	Regulatory Agency Communication	FDA approved drug report. Lopid (gemfibrozil)
PPARalpha	Agonists	PPARA	Dizziness	Nervous system disorders	Confirmed/Reported	bezafibrate	Small Molecule	Clinical		Side effects reported in <0.1% patients receiving Bezatol are headache, dizziness, muscle pain, loss of appetite, vomiting, abdominal bloating, diarrhea, stomatitis, constipation, itching, urticaria, leukopenia, thrombocytosis, hypoglycemia, general malaise and hair loss. [Data from PMDA package insert for Bezatol (bezafibrate; pan-PPAR agonist)]	Regulatory Agency Communication	PMDA package insert. Bezatol (bezafibrate)
PPARalpha	Agonists	PPARA	Dizziness	Nervous system disorders	Confirmed/Reported	CIP-fenofibrate, fenofibrate	Small Molecule	Clinical		Side effects reported in 0.1-5% patients receiving Tricor are rash, itching, urticaria, nausea, vomiting, constipation, diarrhea, anorexia, epigastralgia, stomach discomfort, abnormal renal function tests including increased BUN and creatinine), anemia, decreased red blood cells, decreased hemoglobin, decreased hematocrit, leukocytosis, leukopenia, eosinophilia, thrombocytosis, headache, dizzines…	Regulatory Agency Communication	PMDA package insert. Tricor (fenofibrate)
PPARalpha	Agonists	PPARA	Dizziness	Nervous system disorders	Confirmed/Reported	ciprofibrate, ciprofibric acid	Small Molecule	Clinical		Common (≥1/100 to <1/10) adverse reactions reported in clinical trials with ciprofibrate were headache, dizziness, somnolence, vertigo, nausea, vomiting, diarrhoea, fatigue, dyspepsia, abdominal pain, rash, alopecia and myalgia. [Data from MHRA Summary of Product Characteristics for ciprofibrate]	Regulatory Agency Communication	MHRA Summary of Product Characteristics. Ciprofibrate
PPARalpha	Agonists	PPARA	Dizziness	Nervous system disorders	Confirmed/Reported	clinofibrate	Small Molecule	Clinical		Side effects reported in <0.1% patients receiving Lipoclin are ALP increase, headache, dizziness, redness, erythematous rash, urticaria, eczema, hair loss, epigastric pain, constipation, stomatitis, angular cheilitis, hot flashes, facial edema, weakness and malaise. [Data from PMDA package insert for Lipoclin (clinofibrate; PPARalpha agonist)]	Regulatory Agency Communication	PMDA package insert. Lipoclin (clinofibrate)
PPARalpha	Agonists	PPARA	Dizziness	Nervous system disorders	Confirmed/Reported	bezafibrate	Small Molecule	Clinical/Postmarketing		Uncommon (≥1/1,000 to <1/100) adverse reactions reported in clinical trials and during postmarketing experience with Bezalip were hypersensitivity reactions, anaphylactic reactions, dizziness, headache, abdominal pain, constipation, dyspepsia, abdominal distension, pruritus, urticaria, photosensitivity reaction, alopecia, rash, diarrhoea, nausea, cholestasis, muscular weakness, myalgia, muscle cr…	Regulatory Agency Communication	MHRA Summary of Product Characteristics. Bezalip (bezafibrate )
PPARalpha	Agonists	PPARA	Dizziness	Nervous system disorders	Confirmed/Reported	gemfibrozil	Small Molecule	Clinical		Rare (≥1/10,000 to <1/1,000) adverse reactions reported in clinical trials with Gemfibrozil included bone marrow failure, severe anaemia, thrombocytopenia, leukopenia, eosinophilia, depression, decreased libido, neuropathy peripheral, paraesthesia, dizziness, somnolence, vision blurred, laryngeal oedema, pancreatitis, appendicitis, jaundice cholestatic and hepatitis. Other safety issues are liste…	Regulatory Agency Communication	MHRA Summary of Product Characteristics. Gemfibrozil
PPARalpha	Agonists	PPARA	Dizziness	Nervous system disorders	Confirmed/Reported	saroglitazar, saroglitazar magnesium	Small Molecule	Clinical		Review of saroglitazar (PPAR alpha/gamma agonist; 4 mg once daily) for managing hypertriglyceridemia in patients with type II diabetes. In clinical studies, the most common adverse events (AEs) were asthenia, gastritis, chest discomfort, peripheral edema, dizziness, tremors and dyspepsia. AEs reported in preclinical studies are listed. AEs of active comparators and other drugs are listed.	Journal	Diabetes Metab Syndr Obes, 8, 189-96 2015 Apr 15
PPARalpha	Agonists	PPARA	giddiness	Nervous system disorders	Suspected	saroglitazar, saroglitazar magnesium	Small Molecule	Phase I		First-in-human phase I study of saroglitazar (PPARalpha/gamma agonist; 0.125-128 mg) in 96 healthy subjects. 11 subjects experienced adverse events including rash/itching, abdominal pain, nausea, cough, cold, headache, backache, body pain, calf pain, fever, malaise, giddiness, dyspepsia and diarrhea.	Journal	Clin Drug Investig, 33 (11), 809-16 Nov 2013
PPARalpha	Agonists	PPARA	drug interaction	General disorders and administration site conditions	Confirmed/Reported			Postmarketing		The Australian Therapeutic Goods Administration (TGA) has issued a safety communication discussing whether macrolides increase the risk of statin-induced myopathy and rhabdomyolysis. The TGA has received 25 reports of rhabdomyolysis in patients receiving statins (simvastatin or atorvastatin) concomitantly with clarithromycin or erythromycin. The risk of myopathy also increased with these combinat…	Regulatory Agency Communication	Therapeutic Goods Administration's Medicines Safety Update, Volume 1 Number 5, October 2010
PPARalpha	Agonists	PPARA	drug interaction	General disorders and administration site conditions	Confirmed/Reported	clinofibrate	Small Molecule	Postmarketing		The PMDA has updated the package insert of statins and fibrates, advising that these drugs should only be coadministered in patients with abnormal renal function when it is absolutely necessary. Rhabdomyolysis accompanied by rapid deterioration of renal function tends to occur.	Regulatory Agency Communication	PMDA risk communications October 16, 2018
PPARalpha	Agonists	PPARA	drug interaction	General disorders and administration site conditions	Confirmed/Reported	clofibrate	Small Molecule	Postmarketing		The PMDA has updated the package insert of statins and fibrates, advising that these drugs should only be coadministered in patients with abnormal renal function when it is absolutely necessary. Rhabdomyolysis accompanied by rapid deterioration of renal function tends to occur.	Regulatory Agency Communication	PMDA risk communications October 16, 2018
PPARalpha	Agonists	PPARA	drug interaction	General disorders and administration site conditions	Confirmed/Reported	pemafibrate	Small Molecule	Postmarketing		The PMDA has updated the package insert of statins and fibrates, advising that these drugs should only be coadministered in patients with abnormal renal function when it is absolutely necessary. Rhabdomyolysis accompanied by rapid deterioration of renal function tends to occur.	Regulatory Agency Communication	PMDA risk communications October 16, 2018
PPARalpha	Agonists	PPARA	drug interaction	General disorders and administration site conditions	Confirmed/Reported	CIP-fenofibrate, fenofibrate	Small Molecule	Postmarketing		The PMDA has updated the package insert of statins and fibrates, advising that these drugs should only be coadministered in patients with abnormal renal function when it is absolutely necessary. Rhabdomyolysis accompanied by rapid deterioration of renal function tends to occur.	Regulatory Agency Communication	PMDA risk communications October 16, 2018
PPARalpha	Agonists	PPARA	drug interaction	General disorders and administration site conditions	Confirmed/Reported	bezafibrate	Small Molecule	Postmarketing		The PMDA has updated the package insert of statins and fibrates, advising that these drugs should only be coadministered in patients with abnormal renal function when it is absolutely necessary. Rhabdomyolysis accompanied by rapid deterioration of renal function tends to occur.	Regulatory Agency Communication	PMDA risk communications October 16, 2018
PPARalpha	Agonists	PPARA	drug interaction	General disorders and administration site conditions	Confirmed/Reported	gemfibrozil	Small Molecule	Clinical		The special warnings and precautions for use section of the EMA EPAR for Onivyde pegylated liposomal indicates that it may cause myelosuppression leading to serious or fatal infections and grade ≥3 neutropenia; interactions with strong CYP3A4 inducers/inhibitors or strong UGT1A1 inhibitors; diarrhea (including late and early diarrhea); cholinergic reactions; acute infusion and related reactions (…	Regulatory Agency Communication	EMA European public assessment report. Onivyde pegylated liposomal (irinotecan hydrochloride trihydrate)
PPARalpha	Agonists	PPARA	drug interaction	General disorders and administration site conditions	Confirmed/Reported	gemfibrozil	Small Molecule	Postmarketing		The Australian Therapeutic Goods Administration (TGA) has issued a safety communication discussing the risk of myopathy and rhabdomyolysis in patients taking simvastatin (HMG-CoA reductase inhibitor). The product information will be updated to include a warning for increased risk of myopathy and rhabdomyolysis with high-dose simvastatin (80 mg qd); a recommendation to only use the 80 mg qd dose i…	Regulatory Agency Communication	Therapeutic Goods Administration's Medicines Safety Update, Volume 2 Number 6, December 2011
PPARalpha	Agonists	PPARA	drug interaction	General disorders and administration site conditions	Suspected	gemfibrozil	Small Molecule	Clinical		The warnings and precautions section of the FDA approved drug report for Crestor indicates that it may cause skeletal muscle effects (including cases of myopathy and rhabdomyolysis with acute renal failure secondary to myoglobinuria); immune-mediated necrotizing myopathy; liver enzyme abnormalities (including increases in AST/ALT) and postmarketing reports of fatal and non-fatal hepatic failure; …	Regulatory Agency Communication	FDA approved drug report. Crestor (rosuvastatin calcium)
PPARalpha	Agonists	PPARA	drug interaction	General disorders and administration site conditions	Suspected	gemfibrozil	Small Molecule	Phase I		Phase I study evaluating the effects of gemfibrozil and rifampicin (CYP2C8 inhibitor and inducer, respectively) on the pharmacokinetics of selexipag (IP receptor agonist) and its active metabolite ACT-333679 in 40 healthy subjects. Concomitant administration of selexipag and gemfibrozil resulted in an increased incidence of selexipag-related adverse events (AEs) due to an increased exposure to it…	Journal	Br J Clin Pharmacol. 2017 Dec;83(12):2778-2788
PPARalpha	Agonists	PPARA	drug interactions	General disorders and administration site conditions	Confirmed/Reported	gemfibrozil	Small Molecule	Postmarketing		Review discussing the mechanisms and management strategies for adverse events observed with targeted anticancer therapies. Concomitant treatment with bexarotene and gemfibrozil is not recommended due to drug-drug interactions causing elevated triglyceride levels.	Journal	CA Cancer J Clin. Jul-Aug 2013;63(4):249-79
PPARalpha	Agonists	PPARA	drug interactions	General disorders and administration site conditions	Confirmed/Reported	gemfibrozil	Small Molecule	Postmarketing		Report from the America heart association on statin safety and associated adverse events (AEs). AEs include dose-related myopathy (including rhabdomyolysis) in <0.1% of patients at maximal recommended doses, other muscle symptoms, increased risk of developing diabetes, transaminase elevation (approximately 1% patients), and hepatotoxicity (approximately 0.001% patients). Other safety concerns and…	Journal	Arterioscler Thromb Vasc Biol. 2018 Dec 10
PPARalpha	Agonists	PPARA	drug interactions	General disorders and administration site conditions	Suspected			Clinical/Postmarketing		The dose-dependent adverse events associated with fibrates (increased plasma creatinine, gallstone formation, drug interactions and myopathy) are overcome by the new generation of PPARalpha agonists. [Data from a review on preclinical and clinical studies involving new PPARalpha agonists]	Journal	Expert Opin Investig Drugs. 2017 May;26(5):593-602
PPARalpha	Agonists	PPARA	drug-drug interaction	General disorders and administration site conditions	Confirmed/Reported			Clinical/Postmarketing		Review on the safety of treatment options available for gout. Drug interactions of the microtubule inhibitor colchicine with statins and fibrates (PPARalpha agonists) have led to reports of rhabdomyolysis.	Journal	Expert Opin Drug Saf. 2017 Apr;16(4):429-436
PPARalpha	Agonists	PPARA	drug-drug interaction	General disorders and administration site conditions	Confirmed/Reported			Clinical/Postmarketing		A review about HMG-CoA reductase inhibitors pointed out that the combined use of statin and fibrate drugs (PPARalpha agonists) for mixed dyslipidemia is associated with an increased risk of myopathy.	Journal	Acta Cardiol Sin. 2016 Nov;32(6):631-639
PPARalpha	Agonists	PPARA	drug-drug interaction	General disorders and administration site conditions	Confirmed/Reported	CIP-fenofibrate, fenofibrate	Small Molecule	Clinical		The warnings and precautions sections of the FDA approved drug report for Tricor indicates that it may cause myopathy and rhabdomyolysis, increase serum transaminases (including ALT), increase serum creatinine levels, cholelithiasis, and drug-drug interactions with oral coumarin anticoagulants. [Data from FDA approved drug report for Tricor (fenofibrate; PPARalpha agonist)]	Regulatory Agency Communication	FDA approved drug report. Tricor (fenofibrate)
PPARalpha	Agonists	PPARA	drug-drug interaction	General disorders and administration site conditions	Suspected			Preclinical	mouse	A preclinical study in mice showed that combined treatment with liver X receptor and PPARalpha agonists dramatically exacerbated hepatic steatosis.	Journal	PLoS One. 2013 Jun 7;8(6):e65641
PPARalpha	Agonists	PPARA	Drug Reaction with Eosinophilia and Systemic Symptoms	Skin and subcutaneous tissue disorders	Suspected	CIP-fenofibrate, fenofibrate	Small Molecule	Postmarketing		Case report of a patient who developed fenofibrate-related drug reaction with eosinophilia and systemic symptoms syndrome.	Journal	Therapie, 69 (5), 461-4 Sep-Oct 2014
PPARalpha	Agonists	PPARA	drug-induced liver injury	Hepatobiliary disorders	Confirmed/Reported	CIP-fenofibrate, fenofibrate	Small Molecule	Clinical/Postmarketing		Study evaluating the accuracy of 3D spheroid cultures of primary human hepatocytes for predicting drug hepatotoxicity. The panel of 123 drugs with/without direct evidence of involvement in clinical DILI events is listed.	Journal	Toxicol Sci. 2018 Jun 1;163(2):655-665
PPARalpha	Agonists	PPARA	drug-induced liver injury	Hepatobiliary disorders	Confirmed/Reported	CIP-fenofibrate, fenofibrate	Small Molecule	Postmarketing		Study describing the clinical features, liver histopathology, and outcomes of 7 cases of fenofibrate-induced liver injury.	Journal	Dig Dis Sci. 2017 Nov 8
PPARalpha	Agonists	PPARA	drug-induced liver injury	Hepatobiliary disorders	Refuted/Not Associated	bezafibrate	Small Molecule	Clinical/Postmarketing		Study evaluating the accuracy of 3D spheroid cultures of primary human hepatocytes for predicting drug hepatotoxicity. The panel of 123 drugs with/without direct evidence of involvement in clinical DILI events is listed.	Journal	Toxicol Sci. 2018 Jun 1;163(2):655-665
PPARalpha	Agonists	PPARA	drug-induced liver injury	Hepatobiliary disorders	Suspected			Clinical/Postmarketing		Review on the potential risk of drug-induced hepatic injury associated with fibrates (PPARalpha agonists).	Journal	Expert Opin Drug Metab Toxicol. 2018 May 30
PPARalpha	Agonists	PPARA	drug-induced liver injury	Hepatobiliary disorders	Suspected	CIP-fenofibrate, fenofibrate	Small Molecule	Postmarketing		Review on drugs inducing liver injury	Journal	Drug Saf. 2018 Oct 20
PPARalpha	Agonists	PPARA	dry mouth	Gastrointestinal disorders	Confirmed/Reported	bezafibrate	Small Molecule	Clinical		Side effects of unknown frequency reported in patients receiving Bezatol are somnolence, insomnia, numbness, muscle spasms, stomach ulcer, heartburn, dry mouth, photosensitivity, thrombocytopenia, and serious rhabdomyolysis, acute renal injury, renal damage, shock, anaphylaxis, facial edema, swelling of the lips, hepatic dysfunction, jaundice, oculomucocutaneous syndrome, Stevens-Johnson syndrome…	Regulatory Agency Communication	PMDA package insert. Bezatol (bezafibrate)
PPARalpha	Agonists	PPARA	dry mouth	Gastrointestinal disorders	Confirmed/Reported	CIP-fenofibrate, fenofibrate	Small Molecule	Clinical		Side effects reported in <0.1% patients receiving Tricor are hepatomegaly, hair loss, photosensitivity, abdominal pain, dry mouth, abdominal bloating, weakness, swelling, leg pain and dysgeusia. [Data from PMDA package insert for Tricor (fenofibrate; PPARalpha agonist)]	Regulatory Agency Communication	PMDA package insert. Tricor (fenofibrate)
PPARalpha	Agonists	PPARA	dysgeusia	Nervous system disorders	Confirmed/Reported	CIP-fenofibrate, fenofibrate	Small Molecule	Clinical		Side effects reported in <0.1% patients receiving Tricor are hepatomegaly, hair loss, photosensitivity, abdominal pain, dry mouth, abdominal bloating, weakness, swelling, leg pain and dysgeusia. [Data from PMDA package insert for Tricor (fenofibrate; PPARalpha agonist)]	Regulatory Agency Communication	PMDA package insert. Tricor (fenofibrate)
PPARalpha	Agonists	PPARA	taste abnormalities	Nervous system disorders	Confirmed/Reported	bezafibrate	Small Molecule	Clinical		Side effects of unknown frequency reported in patients receiving Bezatol are somnolence, insomnia, numbness, muscle spasms, stomach ulcer, heartburn, dry mouth, photosensitivity, thrombocytopenia, and serious rhabdomyolysis, acute renal injury, renal damage, shock, anaphylaxis, facial edema, swelling of the lips, hepatic dysfunction, jaundice, oculomucocutaneous syndrome, Stevens-Johnson syndrome…	Regulatory Agency Communication	PMDA package insert. Bezatol (bezafibrate)
PPARalpha	Agonists	PPARA	taste perversion	Nervous system disorders	Confirmed/Reported	gemfibrozil	Small Molecule	Clinical		Adverse reactions reported in clinical trials with Lopid are listed. [Data from FDA approved drug report for Lopid (gemfibrozil)]	Regulatory Agency Communication	FDA approved drug report. Lopid (gemfibrozil)
PPARalpha	Agonists	PPARA	dyspepsia	Gastrointestinal disorders	Confirmed/Reported	gemfibrozil	Small Molecule	Clinical		Adverse reactions reported in clinical trials with Lopid are listed. [Data from FDA approved drug report for Lopid (gemfibrozil)]	Regulatory Agency Communication	FDA approved drug report. Lopid (gemfibrozil)
PPARalpha	Agonists	PPARA	dyspepsia	Gastrointestinal disorders	Confirmed/Reported	clinofibrate	Small Molecule	Clinical		Side effects reported in 0.1-1% patients receiving Lipoclin are AST increase, ALT increase, CK increase, CPK increase, rash, pruritus, dermatitis, nausea, vomiting, loss of appetite, dyspepsia, abdominal pain, abdominal bloating and diarrhea. [Data from PMDA package insert for Lipoclin (clinofibrate; PPARalpha agonist)]	Regulatory Agency Communication	PMDA package insert. Lipoclin (clinofibrate)
PPARalpha	Agonists	PPARA	dyspepsia	Gastrointestinal disorders	Confirmed/Reported	bezafibrate	Small Molecule	Clinical/Postmarketing		Uncommon (≥1/1,000 to <1/100) adverse reactions reported in clinical trials and during postmarketing experience with Bezalip were hypersensitivity reactions, anaphylactic reactions, dizziness, headache, abdominal pain, constipation, dyspepsia, abdominal distension, pruritus, urticaria, photosensitivity reaction, alopecia, rash, diarrhoea, nausea, cholestasis, muscular weakness, myalgia, muscle cr…	Regulatory Agency Communication	MHRA Summary of Product Characteristics. Bezalip (bezafibrate )
PPARalpha	Agonists	PPARA	dyspepsia	Gastrointestinal disorders	Confirmed/Reported	gemfibrozil	Small Molecule	Clinical		A very common (>1/10) adverse reaction reported in clinical trials with Gemfibrozil was dyspepsia. [Data from MHRA Summary of Product Characteristics for Gemfibrozil]	Regulatory Agency Communication	MHRA Summary of Product Characteristics. Gemfibrozil
PPARalpha	Agonists	PPARA	dyspepsia	Gastrointestinal disorders	Confirmed/Reported	ciprofibrate, ciprofibric acid	Small Molecule	Clinical		Common (≥1/100 to <1/10) adverse reactions reported in clinical trials with ciprofibrate were headache, dizziness, somnolence, vertigo, nausea, vomiting, diarrhoea, fatigue, dyspepsia, abdominal pain, rash, alopecia and myalgia. [Data from MHRA Summary of Product Characteristics for ciprofibrate]	Regulatory Agency Communication	MHRA Summary of Product Characteristics. Ciprofibrate
PPARalpha	Agonists	PPARA	dyspepsia	Gastrointestinal disorders	Confirmed/Reported	saroglitazar, saroglitazar magnesium	Small Molecule	Clinical		Review of saroglitazar (PPAR alpha/gamma agonist; 4 mg once daily) for managing hypertriglyceridemia in patients with type II diabetes. In clinical studies, the most common adverse events (AEs) were asthenia, gastritis, chest discomfort, peripheral edema, dizziness, tremors and dyspepsia. AEs reported in preclinical studies are listed. AEs of active comparators and other drugs are listed.	Journal	Diabetes Metab Syndr Obes, 8, 189-96 2015 Apr 15
PPARalpha	Agonists	PPARA	dyspepsia	Gastrointestinal disorders	Suspected	saroglitazar, saroglitazar magnesium	Small Molecule	Phase I		First-in-human phase I study of saroglitazar (PPARalpha/gamma agonist; 0.125-128 mg) in 96 healthy subjects. 11 subjects experienced adverse events including rash/itching, abdominal pain, nausea, cough, cold, headache, backache, body pain, calf pain, fever, malaise, giddiness, dyspepsia and diarrhea.	Journal	Clin Drug Investig, 33 (11), 809-16 Nov 2013
PPARalpha	Agonists	PPARA	dyspepsia	Gastrointestinal disorders	Suspected	saroglitazar, saroglitazar magnesium	Small Molecule	Phase III		Phase III study of saroglitazar (PPARalpha/gamma agonist; 2 or 4 mg) in 302 patients with diabetes mellitus. Adverse events occurring more frequently than with placebo were dyspepsia (2/100 patients [2%] with saroglitazar 2 mg; 0/99 with saroglitazar 4 mg; 0/102 with placebo), gastritis (1 [1%]; 4 [4%]; 1 [1%]) and pyrexia (3 [3%]; 1 [1%]; 0).	Journal	Diabetes Technol Ther, 16 (2), 63-71 Feb 2014
PPARalpha	Agonists	PPARA	heartburn	Gastrointestinal disorders	Confirmed/Reported	CIP-fenofibrate, fenofibrate	Small Molecule	Clinical		Side effects with unknown frequency reported in patients receiving Tricor are erythema multiforme, stomatitis, flatulence, heartburn, muscle pain, muscle cramps, stiffness, thrombocytopenia, unsteadiness, cholelithiasis, cholecystitis edema, fever, erectile dysfunction, frequent urination, increased blood homocysteine, numbness, hot flashes, and serious rhabdomyolysis, liver disorder, hepatic dys…	Regulatory Agency Communication	PMDA package insert. Tricor (fenofibrate)
PPARalpha	Agonists	PPARA	eczema	Skin and subcutaneous tissue disorders	Confirmed/Reported	gemfibrozil	Small Molecule	Clinical		Common (≥1/100 to < 1/10) adverse reactions reported in clinical trials with Gemfibrozil were vertigo, headache, diarrhoea, vomiting, nausea, abdominal pain, constipation, flatulence, eczema, rash and fatigue. [Data from MHRA Summary of Product Characteristics for Gemfibrozil]	Regulatory Agency Communication	MHRA Summary of Product Characteristics. Gemfibrozil
PPARalpha	Agonists	PPARA	eczema	Skin and subcutaneous tissue disorders	Confirmed/Reported	ciprofibrate, ciprofibric acid	Small Molecule	Postmarketing		Adverse reactions of unknown frequency reported during postmarketing experience with ciprofibrate were thrombocytopenia, pneumonitis, pulmonary fibrosis, liver function test abnormal, cholestasis, cytolysis, cholelithiasis, urticaria, pruritis, elevation of serum creatine phosphokinase, myopathy, myositis, rhabdomyolysis, photosensitivity reaction, eczema and erectile dysfunction. [Data from MHRA…	Regulatory Agency Communication	MHRA Summary of Product Characteristics. Ciprofibrate
PPARalpha	Agonists	PPARA	eczema	Skin and subcutaneous tissue disorders	Confirmed/Reported	clinofibrate	Small Molecule	Clinical		Side effects reported in <0.1% patients receiving Lipoclin are ALP increase, headache, dizziness, redness, erythematous rash, urticaria, eczema, hair loss, epigastric pain, constipation, stomatitis, angular cheilitis, hot flashes, facial edema, weakness and malaise. [Data from PMDA package insert for Lipoclin (clinofibrate; PPARalpha agonist)]	Regulatory Agency Communication	PMDA package insert. Lipoclin (clinofibrate)
PPARalpha	Agonists	PPARA	eczema	Skin and subcutaneous tissue disorders	Confirmed/Reported	gemfibrozil	Small Molecule	Clinical		Adverse reactions reported in clinical trials with Lopid are listed. [Data from FDA approved drug report for Lopid (gemfibrozil)]	Regulatory Agency Communication	FDA approved drug report. Lopid (gemfibrozil)
PPARalpha	Agonists	PPARA	eczema	Skin and subcutaneous tissue disorders	Suspected	elafibranor	Small Molecule	Phase II		Phase II clinical trial of GFT505 (PPARalpha/delta agonist) in 22 abdominally obese insulin-resistant males. Treatment-related adverse events were upper abdominal pain, fatigue, eczema and abnormal sweating (1 case each).	Journal	Diabetes Care. 2013 Oct;36(10):2923-30
PPARalpha	Agonists	PPARA	eczematous rash	Skin and subcutaneous tissue disorders	Suspected	CIP-fenofibrate, fenofibrate	Small Molecule	Postmarketing		Case series of 4 patients presenting eczematous rashes after experiencing phototoxic reactions to fenofibrate (PPARalpha agonist).	Journal	Contact Dermatitis, 23 (4), 284 Oct 1990
PPARalpha	Agonists	PPARA	eczematous rash	Skin and subcutaneous tissue disorders	Suspected	CIP-fenofibrate, fenofibrate	Small Molecule	Postmarketing		Review of case reports evaluating the use of patch tests for diagnosing delayed hypersensitivity drug eruptions. Drugs involved in different skin reactions are listed.	Journal	Contact Dermatitis, 29 (5), 223-33 Nov 1993
PPARalpha	Agonists	PPARA	venous thromboembolism	Vascular disorders	Confirmed/Reported	CIP-fenofibrate, fenofibrate	Small Molecule	Clinical		In a randomized trial of Tricor, the risk of pancreatitis and venous thromboembolism (including pulmonary embolism and deep vein thrombosis) was higher with Tricor than with placebo. [Data from PMDA package insert for Tricor (fenofibrate; PPARalpha agonist)]	Regulatory Agency Communication	PMDA package insert. Tricor (fenofibrate)
PPARalpha	Agonists	PPARA	venous thromboembolism	Vascular disorders	Confirmed/Reported	CIP-fenofibrate, fenofibrate	Small Molecule	Postmarketing		Retrospective analysis using data from the French pharmacovigilance database assessing the risk of venous thromboembolism (VTE) associated with fibrates. VTE was significantly linked to fenofibrate, but not bezafibrate, ciprofibrate or gemfibrozil.	Journal	Therapie. 2017 Dec;72(6):677-682
PPARalpha	Agonists	PPARA	venous thromboembolism	Vascular disorders	Refuted/Not Associated	ciprofibrate, ciprofibric acid	Small Molecule	Postmarketing		Retrospective analysis using data from the French pharmacovigilance database assessing the risk of venous thromboembolism (VTE) associated with fibrates. VTE was significantly linked to fenofibrate, but not bezafibrate, ciprofibrate or gemfibrozil.	Journal	Therapie. 2017 Dec;72(6):677-682
PPARalpha	Agonists	PPARA	venous thromboembolism	Vascular disorders	Refuted/Not Associated	gemfibrozil	Small Molecule	Postmarketing		Retrospective analysis using data from the French pharmacovigilance database assessing the risk of venous thromboembolism (VTE) associated with fibrates. VTE was significantly linked to fenofibrate, but not bezafibrate, ciprofibrate or gemfibrozil.	Journal	Therapie. 2017 Dec;72(6):677-682
PPARalpha	Agonists	PPARA	venous thromboembolism	Vascular disorders	Refuted/Not Associated	bezafibrate	Small Molecule	Postmarketing		Retrospective analysis using data from the French pharmacovigilance database assessing the risk of venous thromboembolism (VTE) associated with fibrates. VTE was significantly linked to fenofibrate, but not bezafibrate, ciprofibrate or gemfibrozil.	Journal	Therapie. 2017 Dec;72(6):677-682
PPARalpha	Agonists	PPARA	endocrine disruption	Endocrine disorders	Suspected			Preclinical	mouse,rat	Description of an adverse outcome pathway (AOP) linking PPARalpha activation to reproductive tract malformations and impaired fertility in males. This AOP is based on evidence collected from rodent models and incorporates human mechanistic and epidemiological data.	Journal	Applied In Vitro Toxicology. September 2017, 3(3): 234-249
PPARalpha	Agonists	PPARA	enteritis	Gastrointestinal disorders	Suspected	pemafibrate	Small Molecule	Clinical		Results from 2 clinical studies of pemafibrate (PPARalpha agonist) in patients with dyslipidemia. Adverse events (AEs) with an incidence higher than with placebo included nasopharyngitis, increased blood uric acid, abnormal liver function test, diabetes mellitus and increased creatine kinase and serum creatinine. Other AEs are listed.	Journal	Atherosclerosis. 2017 Jun;261:144-152
PPARalpha	Agonists	PPARA	eosinophilia	Blood and lymphatic system disorders	Confirmed/Reported	gemfibrozil	Small Molecule	Clinical		Rare (≥1/10,000 to <1/1,000) adverse reactions reported in clinical trials with Gemfibrozil included bone marrow failure, severe anaemia, thrombocytopenia, leukopenia, eosinophilia, depression, decreased libido, neuropathy peripheral, paraesthesia, dizziness, somnolence, vision blurred, laryngeal oedema, pancreatitis, appendicitis, jaundice cholestatic and hepatitis. Other safety issues are liste…	Regulatory Agency Communication	MHRA Summary of Product Characteristics. Gemfibrozil
PPARalpha	Agonists	PPARA	eosinophilia	Blood and lymphatic system disorders	Confirmed/Reported	gemfibrozil	Small Molecule	Clinical		The special warnings and precautions for use section of the MHRA SmPC for Gemfibrozil indicates that it may cause myopathy, rhabdomyolysis, myositis, elevated creatine phosphokinase, gallstone formation, cholelithiasis, increased total cholesterol, increased LDL, elevated ALAT, elevated ASAT, elevated alkaline phosphatase, elevated LDH, elevated creatine kinase, elevated bilirubin, anaemia, leuco…	Regulatory Agency Communication	MHRA Summary of Product Characteristics. Gemfibrozil
PPARalpha	Agonists	PPARA	eosinophilia	Blood and lymphatic system disorders	Confirmed/Reported	gemfibrozil	Small Molecule	Clinical		Adverse reactions reported in clinical trials with Lopid are listed. [Data from FDA approved drug report for Lopid (gemfibrozil)]	Regulatory Agency Communication	FDA approved drug report. Lopid (gemfibrozil)
PPARalpha	Agonists	PPARA	eosinophilia	Blood and lymphatic system disorders	Confirmed/Reported	CIP-fenofibrate, fenofibrate	Small Molecule	Clinical		Side effects reported in 0.1-5% patients receiving Tricor are rash, itching, urticaria, nausea, vomiting, constipation, diarrhea, anorexia, epigastralgia, stomach discomfort, abnormal renal function tests including increased BUN and creatinine), anemia, decreased red blood cells, decreased hemoglobin, decreased hematocrit, leukocytosis, leukopenia, eosinophilia, thrombocytosis, headache, dizzines…	Regulatory Agency Communication	PMDA package insert. Tricor (fenofibrate)
PPARalpha	Agonists	PPARA	erectile dysfunction	Reproductive system and breast disorders	Confirmed/Reported	CIP-fenofibrate, fenofibrate	Small Molecule	Clinical		Side effects with unknown frequency reported in patients receiving Tricor are erythema multiforme, stomatitis, flatulence, heartburn, muscle pain, muscle cramps, stiffness, thrombocytopenia, unsteadiness, cholelithiasis, cholecystitis edema, fever, erectile dysfunction, frequent urination, increased blood homocysteine, numbness, hot flashes, and serious rhabdomyolysis, liver disorder, hepatic dys…	Regulatory Agency Communication	PMDA package insert. Tricor (fenofibrate)
PPARalpha	Agonists	PPARA	erectile dysfunction	Reproductive system and breast disorders	Confirmed/Reported	bezafibrate	Small Molecule	Clinical		Side effects of unknown frequency reported in patients receiving Bezatol are somnolence, insomnia, numbness, muscle spasms, stomach ulcer, heartburn, dry mouth, photosensitivity, thrombocytopenia, and serious rhabdomyolysis, acute renal injury, renal damage, shock, anaphylaxis, facial edema, swelling of the lips, hepatic dysfunction, jaundice, oculomucocutaneous syndrome, Stevens-Johnson syndrome…	Regulatory Agency Communication	PMDA package insert. Bezatol (bezafibrate)
PPARalpha	Agonists	PPARA	erectile dysfunction	Reproductive system and breast disorders	Confirmed/Reported	ciprofibrate, ciprofibric acid	Small Molecule	Postmarketing		Adverse reactions of unknown frequency reported during postmarketing experience with ciprofibrate were thrombocytopenia, pneumonitis, pulmonary fibrosis, liver function test abnormal, cholestasis, cytolysis, cholelithiasis, urticaria, pruritis, elevation of serum creatine phosphokinase, myopathy, myositis, rhabdomyolysis, photosensitivity reaction, eczema and erectile dysfunction. [Data from MHRA…	Regulatory Agency Communication	MHRA Summary of Product Characteristics. Ciprofibrate
PPARalpha	Agonists	PPARA	erectile dysfunction	Reproductive system and breast disorders	Confirmed/Reported	gemfibrozil	Small Molecule	Clinical		Rare (≥1/10,000 to <1/1,000) adverse reactions reported in clinical trials with Gemfibrozil included bone marrow failure, severe anaemia, thrombocytopenia, leukopenia, eosinophilia, depression, decreased libido, neuropathy peripheral, paraesthesia, dizziness, somnolence, vision blurred, laryngeal oedema, pancreatitis, appendicitis, jaundice cholestatic and hepatitis. Other safety issues are liste…	Regulatory Agency Communication	MHRA Summary of Product Characteristics. Gemfibrozil
PPARalpha	Agonists	PPARA	erectile dysfunction	Reproductive system and breast disorders	Confirmed/Reported	bezafibrate	Small Molecule	Clinical/Postmarketing		Uncommon (≥1/1,000 to <1/100) adverse reactions reported in clinical trials and during postmarketing experience with Bezalip were hypersensitivity reactions, anaphylactic reactions, dizziness, headache, abdominal pain, constipation, dyspepsia, abdominal distension, pruritus, urticaria, photosensitivity reaction, alopecia, rash, diarrhoea, nausea, cholestasis, muscular weakness, myalgia, muscle cr…	Regulatory Agency Communication	MHRA Summary of Product Characteristics. Bezalip (bezafibrate )
PPARalpha	Agonists	PPARA	impotence	Reproductive system and breast disorders	Confirmed/Reported	gemfibrozil	Small Molecule	Clinical		Adverse reactions reported in clinical trials with Lopid are listed. [Data from FDA approved drug report for Lopid (gemfibrozil)]	Regulatory Agency Communication	FDA approved drug report. Lopid (gemfibrozil)
PPARalpha	Agonists	PPARA	impotence	Reproductive system and breast disorders	Suspected	gemfibrozil	Small Molecule	Postmarketing		Case report of a patient presenting impotence after treatment with gemfibrozil (PPARalpha agonist).	Journal	Ann Pharmacother. 1993 Jul-Aug;27(7-8):982
PPARalpha	Agonists	PPARA	redness	Skin and subcutaneous tissue disorders	Confirmed/Reported	clinofibrate	Small Molecule	Clinical		Side effects reported in <0.1% patients receiving Lipoclin are ALP increase, headache, dizziness, redness, erythematous rash, urticaria, eczema, hair loss, epigastric pain, constipation, stomatitis, angular cheilitis, hot flashes, facial edema, weakness and malaise. [Data from PMDA package insert for Lipoclin (clinofibrate; PPARalpha agonist)]	Regulatory Agency Communication	PMDA package insert. Lipoclin (clinofibrate)
PPARalpha	Agonists	PPARA	erythema multiforme	Skin and subcutaneous tissue disorders	Confirmed/Reported	bezafibrate	Small Molecule	Clinical/Postmarketing		Very rare (<1/10,000) adverse reactions reported in clinical trials and during postmarketing experience with Bezalip were pancytopenia, thrombocytopenic purpura, cholelithiasis, erythema multiforme, Stevens-Johnson syndrome, toxic epidermal necrolysis, rhabdomyolysis, interstitial lung disease, haemoglobin decreased, platelet increased, white blood cell count decreased, gamma-glutamyl transferase…	Regulatory Agency Communication	MHRA Summary of Product Characteristics. Bezalip (bezafibrate )
PPARalpha	Agonists	PPARA	erythema multiforme	Skin and subcutaneous tissue disorders	Confirmed/Reported	CIP-fenofibrate, fenofibrate	Small Molecule	Clinical		Side effects with unknown frequency reported in patients receiving Tricor are erythema multiforme, stomatitis, flatulence, heartburn, muscle pain, muscle cramps, stiffness, thrombocytopenia, unsteadiness, cholelithiasis, cholecystitis edema, fever, erectile dysfunction, frequent urination, increased blood homocysteine, numbness, hot flashes, and serious rhabdomyolysis, liver disorder, hepatic dys…	Regulatory Agency Communication	PMDA package insert. Tricor (fenofibrate)
PPARalpha	Agonists	PPARA	erythema multiforme	Skin and subcutaneous tissue disorders	Confirmed/Reported	bezafibrate	Small Molecule	Clinical		Side effects of unknown frequency reported in patients receiving Bezatol are somnolence, insomnia, numbness, muscle spasms, stomach ulcer, heartburn, dry mouth, photosensitivity, thrombocytopenia, and serious rhabdomyolysis, acute renal injury, renal damage, shock, anaphylaxis, facial edema, swelling of the lips, hepatic dysfunction, jaundice, oculomucocutaneous syndrome, Stevens-Johnson syndrome…	Regulatory Agency Communication	PMDA package insert. Bezatol (bezafibrate)
PPARalpha	Agonists	PPARA	transfer into milk	Injury, poisoning and procedural complications	Suspected	pemafibrate	Small Molecule	Preclinical	rat	Pemafibrate may be transferred into rat breast milk. [Data from PMDA package insert for Parmodia (pemafibrate; PPARalpha agonist)]	Regulatory Agency Communication	PMDA package insert. Parmodia (pemafibrate)
PPARalpha	Agonists	PPARA	extrasystole	Cardiac disorders	Confirmed/Reported	gemfibrozil	Small Molecule	Clinical		Adverse reactions reported in clinical trials with Lopid are listed. [Data from FDA approved drug report for Lopid (gemfibrozil)]	Regulatory Agency Communication	FDA approved drug report. Lopid (gemfibrozil)
PPARalpha	Agonists	PPARA	facial edema	General disorders and administration site conditions	Confirmed/Reported	bezafibrate	Small Molecule	Clinical		Side effects of unknown frequency reported in patients receiving Bezatol are somnolence, insomnia, numbness, muscle spasms, stomach ulcer, heartburn, dry mouth, photosensitivity, thrombocytopenia, and serious rhabdomyolysis, acute renal injury, renal damage, shock, anaphylaxis, facial edema, swelling of the lips, hepatic dysfunction, jaundice, oculomucocutaneous syndrome, Stevens-Johnson syndrome…	Regulatory Agency Communication	PMDA package insert. Bezatol (bezafibrate)
PPARalpha	Agonists	PPARA	facial edema	General disorders and administration site conditions	Confirmed/Reported	clinofibrate	Small Molecule	Clinical		Side effects reported in <0.1% patients receiving Lipoclin are ALP increase, headache, dizziness, redness, erythematous rash, urticaria, eczema, hair loss, epigastric pain, constipation, stomatitis, angular cheilitis, hot flashes, facial edema, weakness and malaise. [Data from PMDA package insert for Lipoclin (clinofibrate; PPARalpha agonist)]	Regulatory Agency Communication	PMDA package insert. Lipoclin (clinofibrate)
PPARalpha	Agonists	PPARA	facial edema	General disorders and administration site conditions	Suspected	gemfibrozil	Small Molecule	Postmarketing		Case report of a patient who developed facial edema due to gemfibrozil (PPARalpha agonist).	Journal	Med Clin (Barc). 2010 Sep 11;135(8):384
PPARalpha	Agonists	PPARA	fatigue	General disorders and administration site conditions	Confirmed/Reported	ciprofibrate, ciprofibric acid	Small Molecule	Clinical		Common (≥1/100 to <1/10) adverse reactions reported in clinical trials with ciprofibrate were headache, dizziness, somnolence, vertigo, nausea, vomiting, diarrhoea, fatigue, dyspepsia, abdominal pain, rash, alopecia and myalgia. [Data from MHRA Summary of Product Characteristics for ciprofibrate]	Regulatory Agency Communication	MHRA Summary of Product Characteristics. Ciprofibrate
PPARalpha	Agonists	PPARA	fatigue	General disorders and administration site conditions	Confirmed/Reported	gemfibrozil	Small Molecule	Clinical		Common (≥1/100 to < 1/10) adverse reactions reported in clinical trials with Gemfibrozil were vertigo, headache, diarrhoea, vomiting, nausea, abdominal pain, constipation, flatulence, eczema, rash and fatigue. [Data from MHRA Summary of Product Characteristics for Gemfibrozil]	Regulatory Agency Communication	MHRA Summary of Product Characteristics. Gemfibrozil
PPARalpha	Agonists	PPARA	fatigue	General disorders and administration site conditions	Confirmed/Reported	gemfibrozil	Small Molecule	Clinical		Adverse reactions reported in clinical trials with Lopid are listed. [Data from FDA approved drug report for Lopid (gemfibrozil)]	Regulatory Agency Communication	FDA approved drug report. Lopid (gemfibrozil)
PPARalpha	Agonists	PPARA	fatigue	General disorders and administration site conditions	Suspected	elafibranor	Small Molecule	Phase II		Phase II clinical trial of GFT505 (PPARalpha/delta agonist) in 22 abdominally obese insulin-resistant males. Treatment-related adverse events were upper abdominal pain, fatigue, eczema and abnormal sweating (1 case each).	Journal	Diabetes Care. 2013 Oct;36(10):2923-30
PPARalpha	Agonists	PPARA	fatigue	General disorders and administration site conditions	Suspected	elafibranor	Small Molecule	Clinical		Clinical trial of elafibranor (PPARalpha and PPARdelta agonist) in patients with nonalcoholic steatohepatitis. Treatment-related serious adverse events were reported in 2 patients receiving the 80 mg dose (spontaneous abortion, ataxia, fasciculation, and tremor) and in 2 patients receiving the 120 mg dose (acute pancreatitis, Parkinson’s disease). A mild statistically significant increase in seru…	Journal	Gastroenterology. 2016 May;150(5):1147-1159.e5
PPARalpha	Agonists	PPARA	flatulence	Gastrointestinal disorders	Confirmed/Reported	CIP-fenofibrate, fenofibrate	Small Molecule	Clinical		Side effects with unknown frequency reported in patients receiving Tricor are erythema multiforme, stomatitis, flatulence, heartburn, muscle pain, muscle cramps, stiffness, thrombocytopenia, unsteadiness, cholelithiasis, cholecystitis edema, fever, erectile dysfunction, frequent urination, increased blood homocysteine, numbness, hot flashes, and serious rhabdomyolysis, liver disorder, hepatic dys…	Regulatory Agency Communication	PMDA package insert. Tricor (fenofibrate)
PPARalpha	Agonists	PPARA	flatulence	Gastrointestinal disorders	Confirmed/Reported	gemfibrozil	Small Molecule	Clinical		Common (≥1/100 to < 1/10) adverse reactions reported in clinical trials with Gemfibrozil were vertigo, headache, diarrhoea, vomiting, nausea, abdominal pain, constipation, flatulence, eczema, rash and fatigue. [Data from MHRA Summary of Product Characteristics for Gemfibrozil]	Regulatory Agency Communication	MHRA Summary of Product Characteristics. Gemfibrozil
PPARalpha	Agonists	PPARA	flatulence	Gastrointestinal disorders	Suspected	elafibranor	Small Molecule	Clinical		2 clinical studies evaluating the metabolic effects and tolerability of GFT505 (PPARalpha/delta agonist) in patients with combined dyslipidemia or impaired glucose metabolism. Adverse events possibly related to GFT505 were gastroenteritis, headache, atrial fibrillation, back pain, diarrhea, gastritis, flatulence and gastrointestinal hypermotility (1 patient each). In one study, a slight increase …	Journal	Diabetes Care. 2011 Sep;34(9):2008-14
PPARalpha	Agonists	PPARA	bone fractures	Injury, poisoning and procedural complications	Confirmed/Reported			Clinical/Postmarketing		The main adverse events of thiazolidinediones include weight gain, heart failure, bone fractures (only women), bladder cancer (especially with pioglitazone) and peripheral edema. [Data from a review on antidiabetic drugs for non-alcoholic fatty liver disease]	Journal	Pharmaceuticals (Basel). 2018 Nov 8;11(4). pii: E121
PPARalpha	Agonists	PPARA	increased risk for bone fractures	Injury, poisoning and procedural complications	Confirmed/Reported	aleglitazar	Small Molecule	Phase III		The development of the PPARalpha/gamma agonist aleglitazar was terminated at phase III due to safety concerns (increased risk for bone fractures, heart failure and gastrointestinal hemorrhage).	Journal	Br J Pharmacol. 2015 Dec;172(23):5512-22
PPARalpha	Agonists	PPARA	gallbladder cancer	Neoplasms benign, malignant and unspecified (incl cysts and polyps)	Suspected	pemafibrate	Small Molecule	Clinical		Results from 2 clinical studies of pemafibrate (PPARalpha agonist) in patients with dyslipidemia. Adverse events (AEs) with an incidence higher than with placebo included nasopharyngitis, increased blood uric acid, abnormal liver function test, diabetes mellitus and increased creatine kinase and serum creatinine. Other AEs are listed.	Journal	Atherosclerosis. 2017 Jun;261:144-152
PPARalpha	Agonists	PPARA	gallbladder disease	Hepatobiliary disorders	Confirmed/Reported	clofibrate	Small Molecule	Clinical/Postmarketing		The warnings and precautions section of the FDA approved drug report for Lopid indicates that it may cause mortality, basal cell carcinoma, cancer death, coronary events, gallstone, cholelithiasis, muscle pain, tenderness, weakness and myositis; skeletal muscle toxicity, rhabdomyolysis, markedly elevated creatine kinase, myoglobinuria, acute renal failure and myopathy when given in combination wi…	Regulatory Agency Communication	FDA approved drug report. Lopid (gemfibrozil)
PPARalpha	Agonists	PPARA	gallbladder disease	Hepatobiliary disorders	Confirmed/Reported	gemfibrozil	Small Molecule	Clinical/Postmarketing		The warnings and precautions section of the FDA approved drug report for Lopid indicates that it may cause mortality, basal cell carcinoma, cancer death, coronary events, gallstone, cholelithiasis, muscle pain, tenderness, weakness and myositis; skeletal muscle toxicity, rhabdomyolysis, markedly elevated creatine kinase, myoglobinuria, acute renal failure and myopathy when given in combination wi…	Regulatory Agency Communication	FDA approved drug report. Lopid (gemfibrozil)
PPARalpha	Agonists	PPARA	decreased gamma-glutamyl transferase	Investigations	Confirmed/Reported	bezafibrate	Small Molecule	Clinical/Postmarketing		Uncommon (≥1/1,000 to <1/100) adverse reactions reported in clinical trials and during postmarketing experience with Bezalip were hypersensitivity reactions, anaphylactic reactions, dizziness, headache, abdominal pain, constipation, dyspepsia, abdominal distension, pruritus, urticaria, photosensitivity reaction, alopecia, rash, diarrhoea, nausea, cholestasis, muscular weakness, myalgia, muscle cr…	Regulatory Agency Communication	MHRA Summary of Product Characteristics. Bezalip (bezafibrate )
PPARalpha	Agonists	PPARA	gamma-glutamyl transferase increased	Investigations	Confirmed/Reported	bezafibrate	Small Molecule	Clinical/Postmarketing		Very rare (<1/10,000) adverse reactions reported in clinical trials and during postmarketing experience with Bezalip were pancytopenia, thrombocytopenic purpura, cholelithiasis, erythema multiforme, Stevens-Johnson syndrome, toxic epidermal necrolysis, rhabdomyolysis, interstitial lung disease, haemoglobin decreased, platelet increased, white blood cell count decreased, gamma-glutamyl transferase…	Regulatory Agency Communication	MHRA Summary of Product Characteristics. Bezalip (bezafibrate )
PPARalpha	Agonists	PPARA	γ-GTP increased	Investigations	Confirmed/Reported	CIP-fenofibrate, fenofibrate	Small Molecule	Clinical		Side effects reported in ≥5% patients receiving Tricor are abnormal liver function tests such as ALT and AST increase (which can be serious), ALP increase, LDH increase and gamma-GTP increase, CK increase and positive antinuclear antibody. [Data from PMDA package insert for Tricor (fenofibrate; PPARalpha agonist)]	Regulatory Agency Communication	PMDA package insert. Tricor (fenofibrate)
PPARalpha	Agonists	PPARA	stomach ulcer	Gastrointestinal disorders	Confirmed/Reported	bezafibrate	Small Molecule	Clinical		Side effects of unknown frequency reported in patients receiving Bezatol are somnolence, insomnia, numbness, muscle spasms, stomach ulcer, heartburn, dry mouth, photosensitivity, thrombocytopenia, and serious rhabdomyolysis, acute renal injury, renal damage, shock, anaphylaxis, facial edema, swelling of the lips, hepatic dysfunction, jaundice, oculomucocutaneous syndrome, Stevens-Johnson syndrome…	Regulatory Agency Communication	PMDA package insert. Bezatol (bezafibrate)
PPARalpha	Agonists	PPARA	gastritis	Gastrointestinal disorders	Confirmed/Reported	saroglitazar, saroglitazar magnesium	Small Molecule	Clinical		Review of saroglitazar (PPAR alpha/gamma agonist; 4 mg once daily) for managing hypertriglyceridemia in patients with type II diabetes. In clinical studies, the most common adverse events (AEs) were asthenia, gastritis, chest discomfort, peripheral edema, dizziness, tremors and dyspepsia. AEs reported in preclinical studies are listed. AEs of active comparators and other drugs are listed.	Journal	Diabetes Metab Syndr Obes, 8, 189-96 2015 Apr 15
PPARalpha	Agonists	PPARA	gastritis	Gastrointestinal disorders	Suspected	elafibranor	Small Molecule	Clinical		2 clinical studies evaluating the metabolic effects and tolerability of GFT505 (PPARalpha/delta agonist) in patients with combined dyslipidemia or impaired glucose metabolism. Adverse events possibly related to GFT505 were gastroenteritis, headache, atrial fibrillation, back pain, diarrhea, gastritis, flatulence and gastrointestinal hypermotility (1 patient each). In one study, a slight increase …	Journal	Diabetes Care. 2011 Sep;34(9):2008-14
PPARalpha	Agonists	PPARA	gastritis	Gastrointestinal disorders	Suspected	saroglitazar, saroglitazar magnesium	Small Molecule	Phase III		Phase III study of saroglitazar (PPARalpha/gamma agonist; 2 or 4 mg) in 302 patients with diabetes mellitus. Adverse events occurring more frequently than with placebo were dyspepsia (2/100 patients [2%] with saroglitazar 2 mg; 0/99 with saroglitazar 4 mg; 0/102 with placebo), gastritis (1 [1%]; 4 [4%]; 1 [1%]) and pyrexia (3 [3%]; 1 [1%]; 0).	Journal	Diabetes Technol Ther, 16 (2), 63-71 Feb 2014
PPARalpha	Agonists	PPARA	gastroenteritis	Infections and infestations	Suspected	elafibranor	Small Molecule	Clinical		2 clinical studies evaluating the metabolic effects and tolerability of GFT505 (PPARalpha/delta agonist) in patients with combined dyslipidemia or impaired glucose metabolism. Adverse events possibly related to GFT505 were gastroenteritis, headache, atrial fibrillation, back pain, diarrhea, gastritis, flatulence and gastrointestinal hypermotility (1 patient each). In one study, a slight increase …	Journal	Diabetes Care. 2011 Sep;34(9):2008-14
PPARalpha	Agonists	PPARA	gastrointestinal adverse effects	Gastrointestinal disorders	Confirmed/Reported	ciprofibrate, ciprofibric acid	Small Molecule	Clinical		Open-label study of ciprofibrate (PPARalpha agonist) in 40 Portuguese patients with dyslipidemia. The main adverse events were gastrointestinal, and increased creatinine and creatine kinase levels.	Journal	Rev Port Cardiol. 1995 May;14(5):395-9, 360
PPARalpha	Agonists	PPARA	gastrointestinal disorder	Gastrointestinal disorders	Confirmed/Reported	saroglitazar, saroglitazar magnesium	Small Molecule	Clinical		Clinical study evaluating the efficacy of saroglitazar (PPAR alpha/gamma agonist; 4 mg once daily) on hypertriglyceridemia in 50 Indian patients with HIV-associated lipodystrophy. The most common adverse events were gastrointestinal disorders, including constipation and abdominal pain. One patient suffered severe stomach pain considered possibly related to treatment.	Journal	PLoS One, 11 (1), e0146222 2016 Jan 20
PPARalpha	Agonists	PPARA	gastrointestinal disorders	Gastrointestinal disorders	Confirmed/Reported	bezafibrate	Small Molecule	Clinical/Postmarketing		Common (≥1/100 to <1/10) adverse reactions reported in clinical trials and during postmarketing experience with Bezalip were decreased appetite and gastrointestinal disorders. [Data from MHRA Summary of Product Characteristics for Bezalip (bezafibrate )]	Regulatory Agency Communication	MHRA Summary of Product Characteristics. Bezalip (bezafibrate )
PPARalpha	Agonists	PPARA	gastrointestinal symptoms	Gastrointestinal disorders	Confirmed/Reported	bezafibrate	Small Molecule	Clinical		Patients receiving Bezatol at 600 mg qd showed high incidences of gastrointestinal symptoms. [Data from PMDA package insert for Bezatol (bezafibrate; pan-PPAR agonist)]	Regulatory Agency Communication	PMDA package insert. Bezatol (bezafibrate)
PPARalpha	Agonists	PPARA	gastrointestinal bleeding	Gastrointestinal disorders	Confirmed/Reported	aleglitazar	Small Molecule	Phase III		The development of the PPARalpha/gamma agonist aleglitazar was terminated at phase III due to safety concerns (increased risk for bone fractures, heart failure and gastrointestinal hemorrhage).	Journal	Br J Pharmacol. 2015 Dec;172(23):5512-22
PPARalpha	Agonists	PPARA	gastrointestinal bleeding	Gastrointestinal disorders	Suspected	aleglitazar	Small Molecule	Clinical		Review of saroglitazar (PPAR alpha/gamma agonist; 4 mg once daily) for managing hypertriglyceridemia in patients with type II diabetes. In clinical studies, the most common adverse events (AEs) were asthenia, gastritis, chest discomfort, peripheral edema, dizziness, tremors and dyspepsia. AEs reported in preclinical studies are listed. AEs of active comparators and other drugs are listed.	Journal	Diabetes Metab Syndr Obes, 8, 189-96 2015 Apr 15
PPARalpha	Agonists	PPARA	gastrointestinal hypermotility	Gastrointestinal disorders	Suspected	elafibranor	Small Molecule	Clinical		2 clinical studies evaluating the metabolic effects and tolerability of GFT505 (PPARalpha/delta agonist) in patients with combined dyslipidemia or impaired glucose metabolism. Adverse events possibly related to GFT505 were gastroenteritis, headache, atrial fibrillation, back pain, diarrhea, gastritis, flatulence and gastrointestinal hypermotility (1 patient each). In one study, a slight increase …	Journal	Diabetes Care. 2011 Sep;34(9):2008-14
PPARalpha	Agonists	PPARA	heart burn	Gastrointestinal disorders	Confirmed/Reported	bezafibrate	Small Molecule	Clinical		Side effects of unknown frequency reported in patients receiving Bezatol are somnolence, insomnia, numbness, muscle spasms, stomach ulcer, heartburn, dry mouth, photosensitivity, thrombocytopenia, and serious rhabdomyolysis, acute renal injury, renal damage, shock, anaphylaxis, facial edema, swelling of the lips, hepatic dysfunction, jaundice, oculomucocutaneous syndrome, Stevens-Johnson syndrome…	Regulatory Agency Communication	PMDA package insert. Bezatol (bezafibrate)
PPARalpha	Agonists	PPARA	negative benefit-to-harm balance	General disorders and administration site conditions	Confirmed/Reported	gemfibrozil	Small Molecule	Postmarketing		Systematic review on postmarketing withdrawals of 462 medicinal products between 1950 and 2014. 43 drugs (9%) were withdrawn worldwide and 179 (39%) were withdrawn in one country only.	Journal	BMC Med. 2016 Feb 4;14:10
PPARalpha	Agonists	PPARA	genotoxic	Injury, poisoning and procedural complications	Refuted/Not Associated	saroglitazar, saroglitazar magnesium	Small Molecule	Preclinical	bacteria,human (in vitro),mouse (in vitro)	Review of saroglitazar (PPAR alpha/gamma agonist; 4 mg once daily) for managing hypertriglyceridemia in patients with type II diabetes. In clinical studies, the most common adverse events (AEs) were asthenia, gastritis, chest discomfort, peripheral edema, dizziness, tremors and dyspepsia. AEs reported in preclinical studies are listed. AEs of active comparators and other drugs are listed.	Journal	Diabetes Metab Syndr Obes, 8, 189-96 2015 Apr 15
PPARalpha	Agonists	PPARA	genotoxicity	Injury, poisoning and procedural complications	Refuted/Not Associated	gemfibrozil	Small Molecule	Preclinical	hamster (in vitro)	Article describing the development of a high-content micronucleus assay for genotoxicity profiling. Results for 190 compounds are listed.	Journal	Toxicol Sci. 2010 Nov;118(1):71-85
PPARalpha	Agonists	PPARA	glomerular filtration decreased	Investigations	Suspected	tesaglitazar	Small Molecule	Clinical		Review of saroglitazar (PPAR alpha/gamma agonist; 4 mg once daily) for managing hypertriglyceridemia in patients with type II diabetes. In clinical studies, the most common adverse events (AEs) were asthenia, gastritis, chest discomfort, peripheral edema, dizziness, tremors and dyspepsia. AEs reported in preclinical studies are listed. AEs of active comparators and other drugs are listed.	Journal	Diabetes Metab Syndr Obes, 8, 189-96 2015 Apr 15
PPARalpha	Agonists	PPARA	reduced estimated glomerular filtration rates	Investigations	Confirmed/Reported	CIP-fenofibrate, fenofibrate	Small Molecule	Postmarketing		Retrospective study evaluating the effects of fenofibrate (PPARalpha agonist) on renal function. When compared to the control group (atorvastatin), the fenofibrate group had more patients who experienced increased serum creatinine levels (55.1% with fenofibrate vs 6.1% with control) and decreased estimated glomerular filtration rates (34.7% vs 4.1%).	Journal	Korean J Fam Med. 2017 Jul;38(4):192-198
PPARalpha	Agonists	PPARA	increased glycohemoglobin	Investigations	Confirmed/Reported	pemafibrate	Small Molecule	Clinical		Side effects reported in 0.1-1% patients receiving Parmodia are liver dysfunction, AST, ALT and CK elevation, increased blood myoglobin, myalgia, rash, itching, increased glycohemoglobin, increased LDL and increased blood uric acid. [Data from PMDA package insert for Parmodia (pemafibrate; PPARalpha agonist)]	Regulatory Agency Communication	PMDA package insert. Parmodia (pemafibrate)
PPARalpha	Agonists	PPARA	suppression of pup growth	Musculoskeletal and connective tissue disorders	Suspected	gemfibrozil	Small Molecule	Preclinical	rat	Female rabbits treated with gemfibrozil during organogenesis showed dose-related decrease in litter size at 1 and 3 times the human dose. Dose-related decreases in birth weight and suppression of pup growth during lactation were observed in female rats at 0.6 and 2 times the human dose. [Data from MHRA Summary of Product Characteristics for Gemfibrozil]	Regulatory Agency Communication	MHRA Summary of Product Characteristics. Gemfibrozil
PPARalpha	Agonists	PPARA	suppressions of pup growth	Musculoskeletal and connective tissue disorders	Suspected	gemfibrozil	Small Molecule	Preclinical	rat	Gemfibrozil was associated ith decreased conception rate, increased stillbirths and reduced pupu weight when administered to pregnant rats. Skeletal variations and anophthalmia were also observed. Other pregnancy-related safety issues are listed. [Data from FDA approved drug report for Lopid (gemfibrozil)]	Regulatory Agency Communication	FDA approved drug report. Lopid (gemfibrozil)
PPARalpha	Agonists	PPARA	decreased hematocrit	Investigations	Confirmed/Reported	CIP-fenofibrate, fenofibrate	Small Molecule	Clinical		Side effects reported in 0.1-5% patients receiving Tricor are rash, itching, urticaria, nausea, vomiting, constipation, diarrhea, anorexia, epigastralgia, stomach discomfort, abnormal renal function tests including increased BUN and creatinine), anemia, decreased red blood cells, decreased hemoglobin, decreased hematocrit, leukocytosis, leukopenia, eosinophilia, thrombocytosis, headache, dizzines…	Regulatory Agency Communication	PMDA package insert. Tricor (fenofibrate)
PPARalpha	Agonists	PPARA	haematocrit decreased	Investigations	Confirmed/Reported	gemfibrozil	Small Molecule	Clinical		Rare (≥1/10,000 to <1/1,000) adverse reactions reported in clinical trials with Gemfibrozil included bone marrow failure, severe anaemia, thrombocytopenia, leukopenia, eosinophilia, depression, decreased libido, neuropathy peripheral, paraesthesia, dizziness, somnolence, vision blurred, laryngeal oedema, pancreatitis, appendicitis, jaundice cholestatic and hepatitis. Other safety issues are liste…	Regulatory Agency Communication	MHRA Summary of Product Characteristics. Gemfibrozil
PPARalpha	Agonists	PPARA	decreased hemoglobin	Investigations	Confirmed/Reported	CIP-fenofibrate, fenofibrate	Small Molecule	Clinical		Side effects reported in 0.1-5% patients receiving Tricor are rash, itching, urticaria, nausea, vomiting, constipation, diarrhea, anorexia, epigastralgia, stomach discomfort, abnormal renal function tests including increased BUN and creatinine), anemia, decreased red blood cells, decreased hemoglobin, decreased hematocrit, leukocytosis, leukopenia, eosinophilia, thrombocytosis, headache, dizzines…	Regulatory Agency Communication	PMDA package insert. Tricor (fenofibrate)
PPARalpha	Agonists	PPARA	haemoglobin decreased	Investigations	Confirmed/Reported	bezafibrate	Small Molecule	Clinical/Postmarketing		Very rare (<1/10,000) adverse reactions reported in clinical trials and during postmarketing experience with Bezalip were pancytopenia, thrombocytopenic purpura, cholelithiasis, erythema multiforme, Stevens-Johnson syndrome, toxic epidermal necrolysis, rhabdomyolysis, interstitial lung disease, haemoglobin decreased, platelet increased, white blood cell count decreased, gamma-glutamyl transferase…	Regulatory Agency Communication	MHRA Summary of Product Characteristics. Bezalip (bezafibrate )
PPARalpha	Agonists	PPARA	haemoglobin decreased	Investigations	Confirmed/Reported	gemfibrozil	Small Molecule	Clinical		Rare (≥1/10,000 to <1/1,000) adverse reactions reported in clinical trials with Gemfibrozil included bone marrow failure, severe anaemia, thrombocytopenia, leukopenia, eosinophilia, depression, decreased libido, neuropathy peripheral, paraesthesia, dizziness, somnolence, vision blurred, laryngeal oedema, pancreatitis, appendicitis, jaundice cholestatic and hepatitis. Other safety issues are liste…	Regulatory Agency Communication	MHRA Summary of Product Characteristics. Gemfibrozil
PPARalpha	Agonists	PPARA	headache	Nervous system disorders	Confirmed/Reported	clinofibrate	Small Molecule	Clinical		Side effects reported in <0.1% patients receiving Lipoclin are ALP increase, headache, dizziness, redness, erythematous rash, urticaria, eczema, hair loss, epigastric pain, constipation, stomatitis, angular cheilitis, hot flashes, facial edema, weakness and malaise. [Data from PMDA package insert for Lipoclin (clinofibrate; PPARalpha agonist)]	Regulatory Agency Communication	PMDA package insert. Lipoclin (clinofibrate)
PPARalpha	Agonists	PPARA	headache	Nervous system disorders	Confirmed/Reported	ciprofibrate, ciprofibric acid	Small Molecule	Clinical		Common (≥1/100 to <1/10) adverse reactions reported in clinical trials with ciprofibrate were headache, dizziness, somnolence, vertigo, nausea, vomiting, diarrhoea, fatigue, dyspepsia, abdominal pain, rash, alopecia and myalgia. [Data from MHRA Summary of Product Characteristics for ciprofibrate]	Regulatory Agency Communication	MHRA Summary of Product Characteristics. Ciprofibrate
PPARalpha	Agonists	PPARA	headache	Nervous system disorders	Confirmed/Reported	bezafibrate	Small Molecule	Clinical/Postmarketing		Uncommon (≥1/1,000 to <1/100) adverse reactions reported in clinical trials and during postmarketing experience with Bezalip were hypersensitivity reactions, anaphylactic reactions, dizziness, headache, abdominal pain, constipation, dyspepsia, abdominal distension, pruritus, urticaria, photosensitivity reaction, alopecia, rash, diarrhoea, nausea, cholestasis, muscular weakness, myalgia, muscle cr…	Regulatory Agency Communication	MHRA Summary of Product Characteristics. Bezalip (bezafibrate )
PPARalpha	Agonists	PPARA	headache	Nervous system disorders	Confirmed/Reported	gemfibrozil	Small Molecule	Clinical		Common (≥1/100 to < 1/10) adverse reactions reported in clinical trials with Gemfibrozil were vertigo, headache, diarrhoea, vomiting, nausea, abdominal pain, constipation, flatulence, eczema, rash and fatigue. [Data from MHRA Summary of Product Characteristics for Gemfibrozil]	Regulatory Agency Communication	MHRA Summary of Product Characteristics. Gemfibrozil
PPARalpha	Agonists	PPARA	headache	Nervous system disorders	Confirmed/Reported	gemfibrozil	Small Molecule	Clinical		Adverse reactions reported in clinical trials with Lopid are listed. [Data from FDA approved drug report for Lopid (gemfibrozil)]	Regulatory Agency Communication	FDA approved drug report. Lopid (gemfibrozil)
PPARalpha	Agonists	PPARA	headache	Nervous system disorders	Confirmed/Reported	bezafibrate	Small Molecule	Clinical		Side effects reported in <0.1% patients receiving Bezatol are headache, dizziness, muscle pain, loss of appetite, vomiting, abdominal bloating, diarrhea, stomatitis, constipation, itching, urticaria, leukopenia, thrombocytosis, hypoglycemia, general malaise and hair loss. [Data from PMDA package insert for Bezatol (bezafibrate; pan-PPAR agonist)]	Regulatory Agency Communication	PMDA package insert. Bezatol (bezafibrate)
PPARalpha	Agonists	PPARA	headache	Nervous system disorders	Confirmed/Reported	CIP-fenofibrate, fenofibrate	Small Molecule	Clinical		Side effects reported in 0.1-5% patients receiving Tricor are rash, itching, urticaria, nausea, vomiting, constipation, diarrhea, anorexia, epigastralgia, stomach discomfort, abnormal renal function tests including increased BUN and creatinine), anemia, decreased red blood cells, decreased hemoglobin, decreased hematocrit, leukocytosis, leukopenia, eosinophilia, thrombocytosis, headache, dizzines…	Regulatory Agency Communication	PMDA package insert. Tricor (fenofibrate)
PPARalpha	Agonists	PPARA	headache	Nervous system disorders	Suspected	gemfibrozil	Small Molecule	Phase I		Phase I study evaluating the effects of gemfibrozil and rifampicin (CYP2C8 inhibitor and inducer, respectively) on the pharmacokinetics of selexipag (IP receptor agonist) and its active metabolite ACT-333679 in 40 healthy subjects. Concomitant administration of selexipag and gemfibrozil resulted in an increased incidence of selexipag-related adverse events (AEs) due to an increased exposure to it…	Journal	Br J Clin Pharmacol. 2017 Dec;83(12):2778-2788
PPARalpha	Agonists	PPARA	headache	Nervous system disorders	Suspected	gemfibrozil	Small Molecule	Postmarketing		Case report of headache caused by gemfibrozil (PPARalpha agonist).	Journal	Lancet. 1988 Nov 26;2(8622):1246
PPARalpha	Agonists	PPARA	headache	Nervous system disorders	Suspected	saroglitazar, saroglitazar magnesium	Small Molecule	Phase I		First-in-human phase I study of saroglitazar (PPARalpha/gamma agonist; 0.125-128 mg) in 96 healthy subjects. 11 subjects experienced adverse events including rash/itching, abdominal pain, nausea, cough, cold, headache, backache, body pain, calf pain, fever, malaise, giddiness, dyspepsia and diarrhea.	Journal	Clin Drug Investig, 33 (11), 809-16 Nov 2013
PPARalpha	Agonists	PPARA	headache	Nervous system disorders	Suspected	elafibranor	Small Molecule	Clinical		2 clinical studies evaluating the metabolic effects and tolerability of GFT505 (PPARalpha/delta agonist) in patients with combined dyslipidemia or impaired glucose metabolism. Adverse events possibly related to GFT505 were gastroenteritis, headache, atrial fibrillation, back pain, diarrhea, gastritis, flatulence and gastrointestinal hypermotility (1 patient each). In one study, a slight increase …	Journal	Diabetes Care. 2011 Sep;34(9):2008-14
PPARalpha	Agonists	PPARA	heavy headache	Nervous system disorders	Confirmed/Reported	clinofibrate	Small Molecule	Clinical		Side effects reported in <0.1% patients receiving Lipoclin are ALP increase, headache, dizziness, redness, erythematous rash, urticaria, eczema, hair loss, epigastric pain, constipation, stomatitis, angular cheilitis, hot flashes, facial edema, weakness and malaise. [Data from PMDA package insert for Lipoclin (clinofibrate; PPARalpha agonist)]	Regulatory Agency Communication	PMDA package insert. Lipoclin (clinofibrate)
PPARalpha	Agonists	PPARA	hepatocellular adenoma	Neoplasms benign, malignant and unspecified (incl cysts and polyps)	Suspected	pemafibrate	Small Molecule	Preclinical	mouse,rat	Carcinogenicity studies of pemafibrate (≥0.075 mg/kg/day) in mice showed an increased incidence of hepatocellular carcinoma and adenoma. In rat carcinogenicity studies, animals developed hepatocellular carcinoma and adenoma, pancreatic acinic cell carcinoma and adenoma, and testis Leydig cell adenoma. In addition, an increased incidence of thyroid follicular epithelial cell adenoma was observed. …	Regulatory Agency Communication	PMDA package insert. Parmodia (pemafibrate)
PPARalpha	Agonists	PPARA	liver adenomas	Neoplasms benign, malignant and unspecified (incl cysts and polyps)	Suspected	CIP-fenofibrate, fenofibrate	Small Molecule	Preclinical	mouse	Increases in the incidence of liver carcinoma and adenoma were observed in mice in a 21-month study at doses up to 200 mg/kg (3 times the MRHD). [Data from FDA approved drug report for Tricor (fenofibrate; PPARalpha agonist)]	Regulatory Agency Communication	FDA approved drug report. Tricor (fenofibrate)
PPARalpha	Agonists	PPARA	hepatic cancer	Neoplasms benign, malignant and unspecified (incl cysts and polyps)	Suspected	clofibrate	Small Molecule	Preclinical	mouse	Study demonstrating that clofibrate caused hepatic cancer in mice by inducing oxidative and mitochondrial damage.	Journal	Free Radic Biol Med. 1999 Nov;27(9-10):1095-102
PPARalpha	Agonists	PPARA	liver cancer	Neoplasms benign, malignant and unspecified (incl cysts and polyps)	Suspected			Clinical/Postmarketing		PPARalpha agonists have been linked to hepatic neoplasm.	Journal	Genome Med. 2012 Apr 30;4(4):32
PPARalpha	Agonists	PPARA	liver carcinoma	Neoplasms benign, malignant and unspecified (incl cysts and polyps)	Suspected	gemfibrozil	Small Molecule	Preclinical	rat	Gemfibrozil did not show any carcinogenic effects in mice treated at doses 0.1 and 0.7 times the clinical exposure. In rats, incidence of benign liver nodules and liver carcinomas were seen. [Data from MHRA Summary of Product Characteristics for Gemfibrozil]	Regulatory Agency Communication	MHRA Summary of Product Characteristics. Gemfibrozil
PPARalpha	Agonists	PPARA	liver carcinomas	Neoplasms benign, malignant and unspecified (incl cysts and polyps)	Suspected	gemfibrozil	Small Molecule	Preclinical	rat	Male rats treated with gemfibrozil developed benign liver nodules, liver carcinoma and benign Leydig cell tumors at at 0.2 and 1.3 times the human exposure. Other carcinogenic outcomes observed with similar drugs are listed.[Data from FDA approved drug report for Lopid (gemfibrozil)]	Regulatory Agency Communication	FDA approved drug report. Lopid (gemfibrozil)
PPARalpha	Agonists	PPARA	liver carcinomas	Neoplasms benign, malignant and unspecified (incl cysts and polyps)	Suspected	CIP-fenofibrate, fenofibrate	Small Molecule	Preclinical	rat	24-month study of fenofibrate in Wistar rats receiving up to 200 mg/kg/day (up to 6 times MRHD). At 200 mg/kg/day, the incidence of liver carcinomas was significantly increased in both sexes. A statistically significant increase in pancreatic carcinomas was observed in males at 1 and 6 times the MRHD; an increase in pancreatic adenomas and benign testicular interstitial cell tumors was observed a…	Regulatory Agency Communication	FDA approved drug report. Tricor (fenofibrate)
PPARalpha	Agonists	PPARA	liver carcinomas	Neoplasms benign, malignant and unspecified (incl cysts and polyps)	Suspected	CIP-fenofibrate, fenofibrate	Small Molecule	Preclinical	mouse	Increases in the incidence of liver carcinoma and adenoma were observed in mice in a 21-month study at doses up to 200 mg/kg (3 times the MRHD). [Data from FDA approved drug report for Tricor (fenofibrate; PPARalpha agonist)]	Regulatory Agency Communication	FDA approved drug report. Tricor (fenofibrate)
PPARalpha	Agonists	PPARA	Hepatobiliary cytolysis	Hepatobiliary disorders	Confirmed/Reported	ciprofibrate, ciprofibric acid	Small Molecule	Postmarketing		Adverse reactions of unknown frequency reported during postmarketing experience with ciprofibrate were thrombocytopenia, pneumonitis, pulmonary fibrosis, liver function test abnormal, cholestasis, cytolysis, cholelithiasis, urticaria, pruritis, elevation of serum creatine phosphokinase, myopathy, myositis, rhabdomyolysis, photosensitivity reaction, eczema and erectile dysfunction. [Data from MHRA…	Regulatory Agency Communication	MHRA Summary of Product Characteristics. Ciprofibrate
PPARalpha	Agonists	PPARA	abnormal liver enzymes	Investigations	Suspected	imiglitazar	Small Molecule	Clinical		Review of saroglitazar (PPAR alpha/gamma agonist; 4 mg once daily) for managing hypertriglyceridemia in patients with type II diabetes. In clinical studies, the most common adverse events (AEs) were asthenia, gastritis, chest discomfort, peripheral edema, dizziness, tremors and dyspepsia. AEs reported in preclinical studies are listed. AEs of active comparators and other drugs are listed.	Journal	Diabetes Metab Syndr Obes, 8, 189-96 2015 Apr 15
PPARalpha	Agonists	PPARA	increased liver enzymes	Investigations	Confirmed/Reported	CIP-fenofibrate, fenofibrate	Small Molecule	Clinical/Postmarketing		In clinical studies PPARalpha agonist pemafibrate did not raise liver enzymes and did not affect-serum creatinine of homocysteine. This was not the case for PPARalpha agonist fenofibrate. [Data from a review on preclinical and clinical studies involving new PPARalpha agonists]	Journal	Expert Opin Investig Drugs. 2017 May;26(5):593-602
PPARalpha	Agonists	PPARA	increased liver enzymes	Investigations	Refuted/Not Associated	pemafibrate	Small Molecule	Clinical		In clinical studies PPARalpha agonist pemafibrate did not raise liver enzymes and did not affect-serum creatinine of homocysteine. This was not the case for PPARalpha agonist fenofibrate. [Data from a review on preclinical and clinical studies involving new PPARalpha agonists]	Journal	Expert Opin Investig Drugs. 2017 May;26(5):593-602
PPARalpha	Agonists	PPARA	hepatic failure	Hepatobiliary disorders	Confirmed/Reported	fenofibric acid	Small Molecule	Postmarketing		FDA Postmarket Drug and Biologic Safety Evaluation Summaries (1 October - 31 December 2010).	Regulatory Agency Communication	FDA Postmarket Drug and Biologic Safety Evaluations October - December 2010
PPARalpha	Agonists	PPARA	Hepatic dysfunction	Hepatobiliary disorders	Confirmed/Reported	bezafibrate	Small Molecule	Clinical		Side effects of unknown frequency reported in patients receiving Bezatol are somnolence, insomnia, numbness, muscle spasms, stomach ulcer, heartburn, dry mouth, photosensitivity, thrombocytopenia, and serious rhabdomyolysis, acute renal injury, renal damage, shock, anaphylaxis, facial edema, swelling of the lips, hepatic dysfunction, jaundice, oculomucocutaneous syndrome, Stevens-Johnson syndrome…	Regulatory Agency Communication	PMDA package insert. Bezatol (bezafibrate)
PPARalpha	Agonists	PPARA	Hepatic dysfunction	Hepatobiliary disorders	Confirmed/Reported	CIP-fenofibrate, fenofibrate	Small Molecule	Clinical		Side effects with unknown frequency reported in patients receiving Tricor are erythema multiforme, stomatitis, flatulence, heartburn, muscle pain, muscle cramps, stiffness, thrombocytopenia, unsteadiness, cholelithiasis, cholecystitis edema, fever, erectile dysfunction, frequent urination, increased blood homocysteine, numbness, hot flashes, and serious rhabdomyolysis, liver disorder, hepatic dys…	Regulatory Agency Communication	PMDA package insert. Tricor (fenofibrate)
PPARalpha	Agonists	PPARA	hepatic function abnormal	Hepatobiliary disorders	Confirmed/Reported	gemfibrozil	Small Molecule	Clinical		Rare (≥1/10,000 to <1/1,000) adverse reactions reported in clinical trials with Gemfibrozil included bone marrow failure, severe anaemia, thrombocytopenia, leukopenia, eosinophilia, depression, decreased libido, neuropathy peripheral, paraesthesia, dizziness, somnolence, vision blurred, laryngeal oedema, pancreatitis, appendicitis, jaundice cholestatic and hepatitis. Other safety issues are liste…	Regulatory Agency Communication	MHRA Summary of Product Characteristics. Gemfibrozil
PPARalpha	Agonists	PPARA	liver dysfunction	Hepatobiliary disorders	Confirmed/Reported	pemafibrate	Small Molecule	Clinical		Side effects reported in 0.1-1% patients receiving Parmodia are liver dysfunction, AST, ALT and CK elevation, increased blood myoglobin, myalgia, rash, itching, increased glycohemoglobin, increased LDL and increased blood uric acid. [Data from PMDA package insert for Parmodia (pemafibrate; PPARalpha agonist)]	Regulatory Agency Communication	PMDA package insert. Parmodia (pemafibrate)
PPARalpha	Agonists	PPARA	peroxisome proliferation in the liver	Hepatobiliary disorders	Refuted/Not Associated	bezafibrate	Small Molecule	Clinical/Postmarketing		Review assessing the association between PPARalpha agonists (such as clofibrate, bezafibrate and fenofibrate) and cancer progression. PPARalpha agonists induce hepatocarcinoma and peroxisome proliferation in rodents, which may be linked to the oxidative stress and mitochondrial damage caused by these drugs. No evidence of such toxicities has been seen in humans.	Journal	PPAR Res. 2008;2008:256251
PPARalpha	Agonists	PPARA	peroxisome proliferation in the liver	Hepatobiliary disorders	Refuted/Not Associated	CIP-fenofibrate, fenofibrate	Small Molecule	Clinical/Postmarketing		Review assessing the association between PPARalpha agonists (such as clofibrate, bezafibrate and fenofibrate) and cancer progression. PPARalpha agonists induce hepatocarcinoma and peroxisome proliferation in rodents, which may be linked to the oxidative stress and mitochondrial damage caused by these drugs. No evidence of such toxicities has been seen in humans.	Journal	PPAR Res. 2008;2008:256251
PPARalpha	Agonists	PPARA	peroxisome proliferation in the liver	Hepatobiliary disorders	Refuted/Not Associated	clofibrate	Small Molecule	Clinical/Postmarketing		Review assessing the association between PPARalpha agonists (such as clofibrate, bezafibrate and fenofibrate) and cancer progression. PPARalpha agonists induce hepatocarcinoma and peroxisome proliferation in rodents, which may be linked to the oxidative stress and mitochondrial damage caused by these drugs. No evidence of such toxicities has been seen in humans.	Journal	PPAR Res. 2008;2008:256251
PPARalpha	Agonists	PPARA	peroxisome proliferation in the liver	Hepatobiliary disorders	Suspected	CIP-fenofibrate, fenofibrate	Small Molecule	Preclinical	mouse,rat	Review assessing the association between PPARalpha agonists (such as clofibrate, bezafibrate and fenofibrate) and cancer progression. PPARalpha agonists induce hepatocarcinoma and peroxisome proliferation in rodents, which may be linked to the oxidative stress and mitochondrial damage caused by these drugs. No evidence of such toxicities has been seen in humans.	Journal	PPAR Res. 2008;2008:256251
PPARalpha	Agonists	PPARA	peroxisome proliferation in the liver	Hepatobiliary disorders	Suspected	bezafibrate	Small Molecule	Preclinical	mouse,rat	Review assessing the association between PPARalpha agonists (such as clofibrate, bezafibrate and fenofibrate) and cancer progression. PPARalpha agonists induce hepatocarcinoma and peroxisome proliferation in rodents, which may be linked to the oxidative stress and mitochondrial damage caused by these drugs. No evidence of such toxicities has been seen in humans.	Journal	PPAR Res. 2008;2008:256251
PPARalpha	Agonists	PPARA	peroxisome proliferation in the liver	Hepatobiliary disorders	Suspected	clofibrate	Small Molecule	Preclinical	mouse,rat	Review assessing the association between PPARalpha agonists (such as clofibrate, bezafibrate and fenofibrate) and cancer progression. PPARalpha agonists induce hepatocarcinoma and peroxisome proliferation in rodents, which may be linked to the oxidative stress and mitochondrial damage caused by these drugs. No evidence of such toxicities has been seen in humans.	Journal	PPAR Res. 2008;2008:256251
PPARalpha	Agonists	PPARA	peroxisome proliferation in the liver	Hepatobiliary disorders	Suspected	CIP-fenofibrate, fenofibrate	Small Molecule	Preclinical	rat	In a preclinical study of fenofibrate in rats, peroxisome proliferation was observed. [Data from FDA approved drug report for Tricor (fenofibrate; PPARalpha agonist)]	Regulatory Agency Communication	FDA approved drug report. Tricor (fenofibrate)
PPARalpha	Agonists	PPARA	Liver nodule	Hepatobiliary disorders	Suspected	gemfibrozil	Small Molecule	Preclinical	rat	Gemfibrozil did not show any carcinogenic effects in mice treated at doses 0.1 and 0.7 times the clinical exposure. In rats, incidence of benign liver nodules and liver carcinomas were seen. [Data from MHRA Summary of Product Characteristics for Gemfibrozil]	Regulatory Agency Communication	MHRA Summary of Product Characteristics. Gemfibrozil
PPARalpha	Agonists	PPARA	Liver nodule	Hepatobiliary disorders	Suspected	gemfibrozil	Small Molecule	Preclinical	rat	Male rats treated with gemfibrozil developed benign liver nodules, liver carcinoma and benign Leydig cell tumors at at 0.2 and 1.3 times the human exposure. Other carcinogenic outcomes observed with similar drugs are listed.[Data from FDA approved drug report for Lopid (gemfibrozil)]	Regulatory Agency Communication	FDA approved drug report. Lopid (gemfibrozil)
PPARalpha	Agonists	PPARA	hepatic neoplastic nodules	Neoplasms benign, malignant and unspecified (incl cysts and polyps)	Suspected	clofibrate	Small Molecule	Preclinical	rat	Male rats treated with gemfibrozil developed benign liver nodules, liver carcinoma and benign Leydig cell tumors at at 0.2 and 1.3 times the human exposure. Other carcinogenic outcomes observed with similar drugs are listed.[Data from FDA approved drug report for Lopid (gemfibrozil)]	Regulatory Agency Communication	FDA approved drug report. Lopid (gemfibrozil)
PPARalpha	Agonists	PPARA	hepatic neoplastic nodules	Neoplasms benign, malignant and unspecified (incl cysts and polyps)	Suspected	clofibrate	Small Molecule	Preclinical	rat	117-week carcinogenicity study conducted in rats comparing three drugs: fenofibrate 10 and 60 mg/kg/day (0.3 and 2 times the MRHD), clofibrate (400 mg/kg/day; 2 times the human dose), and gemfibrozil (250 mg/kg/day; 2 times the human dose, based on mg/m2 surface area). Fenofibrate increased pancreatic acinar adenomas in both sexes. Clofibrate increased hepatocellular carcinoma and pancreatic acin…	Regulatory Agency Communication	FDA approved drug report. Tricor (fenofibrate)
PPARalpha	Agonists	PPARA	hepatic neoplastic nodules	Neoplasms benign, malignant and unspecified (incl cysts and polyps)	Suspected	gemfibrozil	Small Molecule	Preclinical	rat	117-week carcinogenicity study conducted in rats comparing three drugs: fenofibrate 10 and 60 mg/kg/day (0.3 and 2 times the MRHD), clofibrate (400 mg/kg/day; 2 times the human dose), and gemfibrozil (250 mg/kg/day; 2 times the human dose, based on mg/m2 surface area). Fenofibrate increased pancreatic acinar adenomas in both sexes. Clofibrate increased hepatocellular carcinoma and pancreatic acin…	Regulatory Agency Communication	FDA approved drug report. Tricor (fenofibrate)
PPARalpha	Agonists	PPARA	hepatic tumour	Neoplasms benign, malignant and unspecified (incl cysts and polyps)	Suspected	bezafibrate	Small Molecule	Preclinical	rat	Bezafibrate induced hepatic tumour in rats at higher doses. [Data from MHRA Summary of Product Characteristics for Bezalip (bezafibrate )]	Regulatory Agency Communication	MHRA Summary of Product Characteristics. Bezalip (bezafibrate )
PPARalpha	Agonists	PPARA	hepatocarcinogenesis	Neoplasms benign, malignant and unspecified (incl cysts and polyps)	Refuted/Not Associated			Clinical/Postmarketing		Chronic treatment of mice and rats with PPARalpha agonists increases the incidence of hepatocellular carcinogenesis. However, no significant toxic or carcinogenic effects have been reported in patients.	Journal	Toxicology. 2008 Apr 3;246(1):2-8
PPARalpha	Agonists	PPARA	hepatocarcinogenesis	Neoplasms benign, malignant and unspecified (incl cysts and polyps)	Suspected			Preclinical	mouse,rat	Chronic treatment of mice and rats with PPARalpha agonists increases the incidence of hepatocellular carcinogenesis.	Journal	Toxicology. 2008 Apr 3;246(1):2-8
PPARalpha	Agonists	PPARA	liver tumor	Neoplasms benign, malignant and unspecified (incl cysts and polyps)	Refuted/Not Associated	gemfibrozil	Small Molecule	Preclinical	mouse	Gemfibrozil was not carcinogenic in mice and did not increase the incidence of liver tumors compared to controls. [Data from FDA approved drug report for Lopid (gemfibrozil)]	Regulatory Agency Communication	FDA approved drug report. Lopid (gemfibrozil)
PPARalpha	Agonists	PPARA	liver tumor	Neoplasms benign, malignant and unspecified (incl cysts and polyps)	Suspected	triclosan	Small Molecule	Preclinical	mouse	Both constitutive androstane receptor and PPARalpha activation seem to be involved in Triclosan-induced liver tumor formation.	Congress Alert	The Toxicologist, Supplement to Toxicological Sciences, 150 (1), Abstract #1057, 2016
PPARalpha	Agonists	PPARA	hepatitis	Hepatobiliary disorders	Confirmed/Reported	CIP-fenofibrate, fenofibrate	Small Molecule	Clinical		Side effects with unknown frequency reported in patients receiving Tricor are erythema multiforme, stomatitis, flatulence, heartburn, muscle pain, muscle cramps, stiffness, thrombocytopenia, unsteadiness, cholelithiasis, cholecystitis edema, fever, erectile dysfunction, frequent urination, increased blood homocysteine, numbness, hot flashes, and serious rhabdomyolysis, liver disorder, hepatic dys…	Regulatory Agency Communication	PMDA package insert. Tricor (fenofibrate)
PPARalpha	Agonists	PPARA	hepatitis	Hepatobiliary disorders	Confirmed/Reported	gemfibrozil	Small Molecule	Clinical		Rare (≥1/10,000 to <1/1,000) adverse reactions reported in clinical trials with Gemfibrozil included bone marrow failure, severe anaemia, thrombocytopenia, leukopenia, eosinophilia, depression, decreased libido, neuropathy peripheral, paraesthesia, dizziness, somnolence, vision blurred, laryngeal oedema, pancreatitis, appendicitis, jaundice cholestatic and hepatitis. Other safety issues are liste…	Regulatory Agency Communication	MHRA Summary of Product Characteristics. Gemfibrozil
PPARalpha	Agonists	PPARA	hepatitis	Hepatobiliary disorders	Suspected	gemfibrozil	Small Molecule	Postmarketing		Case report of a patient with hypertriglyceridemia who developed gemfibrozil-induced acute hepatitis.	Journal	Int J Clin Pharm. 2011 Oct;33(5):730-2
PPARalpha	Agonists	PPARA	cholestatic hepatitis	Hepatobiliary disorders	Suspected	ciprofibrate, ciprofibric acid	Small Molecule	Postmarketing		Case report of ciprofibrate-induced acute cholestatic hepatitis.	Journal	Ann Endocrinol (Paris). 2003 Jun;64(3):232-3
PPARalpha	Agonists	PPARA	hepatocarcinogenic effects	Neoplasms benign, malignant and unspecified (incl cysts and polyps)	Suspected	clofibrate	Small Molecule	Preclinical	rat	Study in rats reporting that the hepatotoxic and hepatocarcinogenic effects of clofibrate (PPARalpha agonist) are caused by reduced oxygen uptake in the liver and mitochondrial alterations.	Journal	Toxicol Appl Pharmacol. 1990 Jun 15;104(2):259-66
PPARalpha	Agonists	PPARA	hepatocarcinoma	Neoplasms benign, malignant and unspecified (incl cysts and polyps)	Refuted/Not Associated	clofibrate	Small Molecule	Clinical/Postmarketing		Review assessing the association between PPARalpha agonists (such as clofibrate, bezafibrate and fenofibrate) and cancer progression. PPARalpha agonists induce hepatocarcinoma and peroxisome proliferation in rodents, which may be linked to the oxidative stress and mitochondrial damage caused by these drugs. No evidence of such toxicities has been seen in humans.	Journal	PPAR Res. 2008;2008:256251
PPARalpha	Agonists	PPARA	hepatocarcinoma	Neoplasms benign, malignant and unspecified (incl cysts and polyps)	Refuted/Not Associated	bezafibrate	Small Molecule	Clinical/Postmarketing		Review assessing the association between PPARalpha agonists (such as clofibrate, bezafibrate and fenofibrate) and cancer progression. PPARalpha agonists induce hepatocarcinoma and peroxisome proliferation in rodents, which may be linked to the oxidative stress and mitochondrial damage caused by these drugs. No evidence of such toxicities has been seen in humans.	Journal	PPAR Res. 2008;2008:256251
PPARalpha	Agonists	PPARA	hepatocarcinoma	Neoplasms benign, malignant and unspecified (incl cysts and polyps)	Refuted/Not Associated	CIP-fenofibrate, fenofibrate	Small Molecule	Clinical/Postmarketing		Review assessing the association between PPARalpha agonists (such as clofibrate, bezafibrate and fenofibrate) and cancer progression. PPARalpha agonists induce hepatocarcinoma and peroxisome proliferation in rodents, which may be linked to the oxidative stress and mitochondrial damage caused by these drugs. No evidence of such toxicities has been seen in humans.	Journal	PPAR Res. 2008;2008:256251
PPARalpha	Agonists	PPARA	hepatocarcinoma	Neoplasms benign, malignant and unspecified (incl cysts and polyps)	Suspected	bezafibrate	Small Molecule	Preclinical	mouse,rat	Review assessing the association between PPARalpha agonists (such as clofibrate, bezafibrate and fenofibrate) and cancer progression. PPARalpha agonists induce hepatocarcinoma and peroxisome proliferation in rodents, which may be linked to the oxidative stress and mitochondrial damage caused by these drugs. No evidence of such toxicities has been seen in humans.	Journal	PPAR Res. 2008;2008:256251
PPARalpha	Agonists	PPARA	hepatocarcinoma	Neoplasms benign, malignant and unspecified (incl cysts and polyps)	Suspected	clofibrate	Small Molecule	Preclinical	mouse,rat	Review assessing the association between PPARalpha agonists (such as clofibrate, bezafibrate and fenofibrate) and cancer progression. PPARalpha agonists induce hepatocarcinoma and peroxisome proliferation in rodents, which may be linked to the oxidative stress and mitochondrial damage caused by these drugs. No evidence of such toxicities has been seen in humans.	Journal	PPAR Res. 2008;2008:256251
PPARalpha	Agonists	PPARA	hepatocarcinoma	Neoplasms benign, malignant and unspecified (incl cysts and polyps)	Suspected	CIP-fenofibrate, fenofibrate	Small Molecule	Preclinical	mouse,rat	Review assessing the association between PPARalpha agonists (such as clofibrate, bezafibrate and fenofibrate) and cancer progression. PPARalpha agonists induce hepatocarcinoma and peroxisome proliferation in rodents, which may be linked to the oxidative stress and mitochondrial damage caused by these drugs. No evidence of such toxicities has been seen in humans.	Journal	PPAR Res. 2008;2008:256251
PPARalpha	Agonists	PPARA	hepatocellular carcinoma	Neoplasms benign, malignant and unspecified (incl cysts and polyps)	Suspected	clofibrate	Small Molecule	Preclinical	rat	117-week carcinogenicity study conducted in rats comparing three drugs: fenofibrate 10 and 60 mg/kg/day (0.3 and 2 times the MRHD), clofibrate (400 mg/kg/day; 2 times the human dose), and gemfibrozil (250 mg/kg/day; 2 times the human dose, based on mg/m2 surface area). Fenofibrate increased pancreatic acinar adenomas in both sexes. Clofibrate increased hepatocellular carcinoma and pancreatic acin…	Regulatory Agency Communication	FDA approved drug report. Tricor (fenofibrate)
PPARalpha	Agonists	PPARA	hepatocellular carcinoma	Neoplasms benign, malignant and unspecified (incl cysts and polyps)	Suspected	pemafibrate	Small Molecule	Preclinical	mouse,rat	Carcinogenicity studies of pemafibrate (≥0.075 mg/kg/day) in mice showed an increased incidence of hepatocellular carcinoma and adenoma. In rat carcinogenicity studies, animals developed hepatocellular carcinoma and adenoma, pancreatic acinic cell carcinoma and adenoma, and testis Leydig cell adenoma. In addition, an increased incidence of thyroid follicular epithelial cell adenoma was observed. …	Regulatory Agency Communication	PMDA package insert. Parmodia (pemafibrate)
PPARalpha	Agonists	PPARA	hepatocellular carcinoma	Neoplasms benign, malignant and unspecified (incl cysts and polyps)	Suspected	clofibrate	Small Molecule	Preclinical	rat	Male rats treated with gemfibrozil developed benign liver nodules, liver carcinoma and benign Leydig cell tumors at at 0.2 and 1.3 times the human exposure. Other carcinogenic outcomes observed with similar drugs are listed.[Data from FDA approved drug report for Lopid (gemfibrozil)]	Regulatory Agency Communication	FDA approved drug report. Lopid (gemfibrozil)
PPARalpha	Agonists	PPARA	hepatoma	Neoplasms benign, malignant and unspecified (incl cysts and polyps)	Confirmed/Reported	gemfibrozil	Small Molecule	Clinical		Adverse reactions reported in clinical trials with Lopid are listed. [Data from FDA approved drug report for Lopid (gemfibrozil)]	Regulatory Agency Communication	FDA approved drug report. Lopid (gemfibrozil)
PPARalpha	Agonists	PPARA	hepatomegaly	Hepatobiliary disorders	Confirmed/Reported	CIP-fenofibrate, fenofibrate	Small Molecule	Clinical		Side effects reported in <0.1% patients receiving Tricor are hepatomegaly, hair loss, photosensitivity, abdominal pain, dry mouth, abdominal bloating, weakness, swelling, leg pain and dysgeusia. [Data from PMDA package insert for Tricor (fenofibrate; PPARalpha agonist)]	Regulatory Agency Communication	PMDA package insert. Tricor (fenofibrate)
PPARalpha	Agonists	PPARA	hepatomegaly	Hepatobiliary disorders	Suspected	clinofibrate	Small Molecule	Preclinical	rat	Preclinical study of probucol, p-chlorophenoxy-isobutyryl-glycinamide (CGA), KCD-232, MLM-160, AL-369 and clinofibrate and comparison with clofibrate in rats. Clofibrate, CGA, KCD-232 and MLM-160 caused hepatomegaly.	Journal	J Pharmacobiodyn. 1987 Mar;10(3):142-7
PPARalpha	Agonists	PPARA	hepatotoxic effects	Hepatobiliary disorders	Suspected	clofibrate	Small Molecule	Preclinical	rat	Study in rats reporting that the hepatotoxic and hepatocarcinogenic effects of clofibrate (PPARalpha agonist) are caused by reduced oxygen uptake in the liver and mitochondrial alterations.	Journal	Toxicol Appl Pharmacol. 1990 Jun 15;104(2):259-66
PPARalpha	Agonists	PPARA	hepatotoxicity	Hepatobiliary disorders	Confirmed/Reported	beclobrate	Small Molecule	Postmarketing		Systematic review on postmarketing withdrawals of 462 medicinal products between 1950 and 2014. 43 drugs (9%) were withdrawn worldwide and 179 (39%) were withdrawn in one country only.	Journal	BMC Med. 2016 Feb 4;14:10
PPARalpha	Agonists	PPARA	hepatotoxicity	Hepatobiliary disorders	Confirmed/Reported	CIP-fenofibrate, fenofibrate	Small Molecule	Clinical/Postmarketing		Study evaluating the accuracy of 3D spheroid cultures of primary human hepatocytes for predicting drug hepatotoxicity. The panel of 123 drugs with/without direct evidence of involvement in clinical DILI events is listed.	Journal	Toxicol Sci. 2018 Jun 1;163(2):655-665
PPARalpha	Agonists	PPARA	hepatotoxicity	Hepatobiliary disorders	Refuted/Not Associated	bezafibrate	Small Molecule	Clinical/Postmarketing		Study evaluating the accuracy of 3D spheroid cultures of primary human hepatocytes for predicting drug hepatotoxicity. The panel of 123 drugs with/without direct evidence of involvement in clinical DILI events is listed.	Journal	Toxicol Sci. 2018 Jun 1;163(2):655-665
PPARalpha	Agonists	PPARA	hepatotoxicity	Hepatobiliary disorders	Suspected	gemfibrozil	Small Molecule	Preclinical	human (in vitro),rat (in vitro)	In vitro examination of hepatotoxicants, cardiotoxicants, nephrotoxicants and compounds not known to cause human organ toxicity to study their effects on mitochondrial function and assess whether mitochondrial toxicity assays could be a tool for predicting organ toxicity. Results are listed.	Journal	Chem Res Toxicol. 2018 Dec 10
PPARalpha	Agonists	PPARA	hepatotoxicity	Hepatobiliary disorders	Suspected	perfluorooctanoate, perfluorooctanoic acid	Small Molecule	Preclinical	rat	Study in rats evaluating the association between 6 peroxisomal proliferators (aspirin, valproate, ethylhexanol, clofibrate, ciprofibrate and perfluorooctanoate) and oxygen-dependent hepatotoxicity. Results showed that these drugs can inhibit mitochondrial respiration in the liver, leading to reduced oxygen uptake and hepatotoxicity.	Journal	Toxicology. 1992;71(1-2):49-61
PPARalpha	Agonists	PPARA	hepatotoxicity	Hepatobiliary disorders	Suspected	clofibrate	Small Molecule	Preclinical	mouse (in vitro)	In vitro study in murine hepatocytes investigating the mechanism of clofibrate-induced hepatotoxicity. Results showed that clofibrate impairs mitochondrial function, leading to increased ROS production that contributes to hepatocyte death.	Journal	Free Radic Biol Med. 2001 Sep 1;31(5):659-69
PPARalpha	Agonists	PPARA	hepatotoxicity	Hepatobiliary disorders	Suspected	ciprofibrate, ciprofibric acid	Small Molecule	Preclinical	rat	Study in rats evaluating the association between 6 peroxisomal proliferators (aspirin, valproate, ethylhexanol, clofibrate, ciprofibrate and perfluorooctanoate) and oxygen-dependent hepatotoxicity. Results showed that these drugs can inhibit mitochondrial respiration in the liver, leading to reduced oxygen uptake and hepatotoxicity.	Journal	Toxicology. 1992;71(1-2):49-61
PPARalpha	Agonists	PPARA	hepatotoxicity	Hepatobiliary disorders	Suspected	clofibrate	Small Molecule	Preclinical	rat	Study in rats evaluating the association between 6 peroxisomal proliferators (aspirin, valproate, ethylhexanol, clofibrate, ciprofibrate and perfluorooctanoate) and oxygen-dependent hepatotoxicity. Results showed that these drugs can inhibit mitochondrial respiration in the liver, leading to reduced oxygen uptake and hepatotoxicity.	Journal	Toxicology. 1992;71(1-2):49-61
PPARalpha	Agonists	PPARA	hepatotoxicity	Hepatobiliary disorders	Suspected		Small Molecule	Preclinical	human (in vitro)	A study suggests that HDBB, widely used in plastic materials, exerts its hepatotoxicity through activation of the PPARalpha signal pathway.	Journal	J Toxicol Sci. 2016;41(5):693-700
PPARalpha	Agonists	PPARA	liver toxicity	Hepatobiliary disorders	Confirmed/Reported	imiglitazar	Small Molecule	Clinical		The development of several dual PPARalpha/gamma agonists was halted in late‐phase trials due to reported side effects such as increased cardiovascular risk (muraglitazar), carcinogenicity (ragaglitazar and MK‐767), liver toxicity (imiglitazar) and renal injury (tesaglitazar).	Journal	Curr Opin Pharmacol. 2006 Dec;6(6):606-14
PPARalpha	Agonists	PPARA	liver toxicity	Hepatobiliary disorders	Suspected	di-(2-ethylhexyl) phthalate, diethylhexylphthalate	Small Molecule	Preclinical	mouse	Comparison of activation of PPARalpha and constitutive androstane receptor by plasticizers in humans and rodents.	Journal	PPAR Res. 2012;2012:201284
PPARalpha	Agonists	PPARA	liver toxicity	Hepatobiliary disorders	Suspected		Small Molecule	Preclinical	mouse	Comparison of activation of PPARalpha and constitutive androstane receptor by plasticizers in humans and rodents.	Journal	PPAR Res. 2012;2012:201284
PPARalpha	Agonists	PPARA	liver toxicity	Hepatobiliary disorders	Suspected	dibutyl phthalate	Small Molecule	Preclinical	mouse	Comparison of activation of PPARalpha and constitutive androstane receptor by plasticizers in humans and rodents.	Journal	PPAR Res. 2012;2012:201284
PPARalpha	Agonists	PPARA	paradoxical decreases in high-density lipoprotein cholesterol	Investigations	Suspected	fenofibric acid	Small Molecule	Postmarketing		FDA Postmarket Drug and Biologic Safety Evaluation Summaries (1 October - 31 December 2010).	Regulatory Agency Communication	FDA Postmarket Drug and Biologic Safety Evaluations October - December 2010
PPARalpha	Agonists	PPARA	hot flashes	Vascular disorders	Confirmed/Reported	clinofibrate	Small Molecule	Clinical		Side effects reported in <0.1% patients receiving Lipoclin are ALP increase, headache, dizziness, redness, erythematous rash, urticaria, eczema, hair loss, epigastric pain, constipation, stomatitis, angular cheilitis, hot flashes, facial edema, weakness and malaise. [Data from PMDA package insert for Lipoclin (clinofibrate; PPARalpha agonist)]	Regulatory Agency Communication	PMDA package insert. Lipoclin (clinofibrate)
PPARalpha	Agonists	PPARA	hot flashes	Vascular disorders	Confirmed/Reported	CIP-fenofibrate, fenofibrate	Small Molecule	Clinical		Side effects with unknown frequency reported in patients receiving Tricor are erythema multiforme, stomatitis, flatulence, heartburn, muscle pain, muscle cramps, stiffness, thrombocytopenia, unsteadiness, cholelithiasis, cholecystitis edema, fever, erectile dysfunction, frequent urination, increased blood homocysteine, numbness, hot flashes, and serious rhabdomyolysis, liver disorder, hepatic dys…	Regulatory Agency Communication	PMDA package insert. Tricor (fenofibrate)
PPARalpha	Agonists	PPARA	hypersensitivity reactions	Immune system disorders	Confirmed/Reported	bezafibrate	Small Molecule	Clinical/Postmarketing		Uncommon (≥1/1,000 to <1/100) adverse reactions reported in clinical trials and during postmarketing experience with Bezalip were hypersensitivity reactions, anaphylactic reactions, dizziness, headache, abdominal pain, constipation, dyspepsia, abdominal distension, pruritus, urticaria, photosensitivity reaction, alopecia, rash, diarrhoea, nausea, cholestasis, muscular weakness, myalgia, muscle cr…	Regulatory Agency Communication	MHRA Summary of Product Characteristics. Bezalip (bezafibrate )
PPARalpha	Agonists	PPARA	hypertension	Vascular disorders	Confirmed/Reported	CIP-fenofibrate, fenofibrate	Small Molecule	Postmarketing		Bioinformatic analysis investigating drugs that cause hypertension and their targets.	Journal	Pharmacogenomics J. 2018 Nov 5
PPARalpha	Agonists	PPARA	hypesthesia	Nervous system disorders	Confirmed/Reported	gemfibrozil	Small Molecule	Clinical		Adverse reactions reported in clinical trials with Lopid are listed. [Data from FDA approved drug report for Lopid (gemfibrozil)]	Regulatory Agency Communication	FDA approved drug report. Lopid (gemfibrozil)
PPARalpha	Agonists	PPARA	numbness	Nervous system disorders	Confirmed/Reported	CIP-fenofibrate, fenofibrate	Small Molecule	Clinical		Side effects with unknown frequency reported in patients receiving Tricor are erythema multiforme, stomatitis, flatulence, heartburn, muscle pain, muscle cramps, stiffness, thrombocytopenia, unsteadiness, cholelithiasis, cholecystitis edema, fever, erectile dysfunction, frequent urination, increased blood homocysteine, numbness, hot flashes, and serious rhabdomyolysis, liver disorder, hepatic dys…	Regulatory Agency Communication	PMDA package insert. Tricor (fenofibrate)
PPARalpha	Agonists	PPARA	numbness	Nervous system disorders	Confirmed/Reported	bezafibrate	Small Molecule	Clinical		Side effects of unknown frequency reported in patients receiving Bezatol are somnolence, insomnia, numbness, muscle spasms, stomach ulcer, heartburn, dry mouth, photosensitivity, thrombocytopenia, and serious rhabdomyolysis, acute renal injury, renal damage, shock, anaphylaxis, facial edema, swelling of the lips, hepatic dysfunction, jaundice, oculomucocutaneous syndrome, Stevens-Johnson syndrome…	Regulatory Agency Communication	PMDA package insert. Bezatol (bezafibrate)
PPARalpha	Agonists	PPARA	hypoglycaemia	Metabolism and nutrition disorders	Suspected	saroglitazar, saroglitazar magnesium	Small Molecule	Postmarketing		Observational study evaluating the effects of saroglitazar (PPAR alpha/gamma agonist; 4 mg once daily) on glycemic and lipidic parameters in 34 Indian patients with type 2 diabetes mellitus. Adverse events included hypoglycemia (2), asthenia and loss of appetite (1 each). 1 patient discontinued treatment due to alanine aminotransferase and aspartate aminotransferase increase.	Journal	Sci Rep, 5, 7706 2015 Jan 9
PPARalpha	Agonists	PPARA	hypoglycaemic reaction	Metabolism and nutrition disorders	Suspected	gemfibrozil	Small Molecule	Clinical		The special warnings and precautions for use section of the MHRA SmPC for Gemfibrozil indicates that it may cause myopathy, rhabdomyolysis, myositis, elevated creatine phosphokinase, gallstone formation, cholelithiasis, increased total cholesterol, increased LDL, elevated ALAT, elevated ASAT, elevated alkaline phosphatase, elevated LDH, elevated creatine kinase, elevated bilirubin, anaemia, leuco…	Regulatory Agency Communication	MHRA Summary of Product Characteristics. Gemfibrozil
PPARalpha	Agonists	PPARA	hypoglycemia	Metabolism and nutrition disorders	Confirmed/Reported	bezafibrate	Small Molecule	Clinical		Side effects reported in <0.1% patients receiving Bezatol are headache, dizziness, muscle pain, loss of appetite, vomiting, abdominal bloating, diarrhea, stomatitis, constipation, itching, urticaria, leukopenia, thrombocytosis, hypoglycemia, general malaise and hair loss. [Data from PMDA package insert for Bezatol (bezafibrate; pan-PPAR agonist)]	Regulatory Agency Communication	PMDA package insert. Bezatol (bezafibrate)
PPARalpha	Agonists	PPARA	impairment of steroidogenesis	Endocrine disorders	Suspected			Preclinical	mouse,rat	Description of an adverse outcome pathway (AOP) linking PPARalpha activation to reproductive tract malformations and impaired fertility in males. This AOP is based on evidence collected from rodent models and incorporates human mechanistic and epidemiological data.	Journal	Applied In Vitro Toxicology. September 2017, 3(3): 234-249
PPARalpha	Agonists	PPARA	hyponatremia	Metabolism and nutrition disorders	Confirmed/Reported	clofibrate	Small Molecule	Postmarketing		Review suggesting that venlafaxine may be more strongly associated with hyponatremia than other SERT inhibitors. Other drugs that may cause hyponatremia are listed.	Journal	Int J Psychiatry Clin Pract. 2006;10(1):17-26
PPARalpha	Agonists	PPARA	increased lipoperoxidation	Metabolism and nutrition disorders	Suspected	CIP-fenofibrate, fenofibrate	Small Molecule	Preclinical	rat	Study in hereditary hypertriglyceridemic rats reporting that coadministering fenofibrate (PPARalpha agonist) and silymarin alleviated the liver damage, lipoperoxidation and oxidative stress induced by fenofibrate.	Congress Alert	86th EAS (European Atherosclerosis Society) Congress, Abstract P4.3.314
PPARalpha	Agonists	PPARA	adverse effect on fertility	Reproductive system and breast disorders	Refuted/Not Associated	CIP-fenofibrate, fenofibrate	Small Molecule	Preclinical	rat	In fertility studies of fenofibrate in rats, no adverse effect on fertility was seen at doses up to 300 mg/kg/day given via diet 61 days prior to mating (males) or 15 days prior to mating through weaning (females). [Data from FDA approved drug report for Tricor (fenofibrate; PPARalpha agonist)]	Regulatory Agency Communication	FDA approved drug report. Tricor (fenofibrate)
PPARalpha	Agonists	PPARA	decreased fertility	Reproductive system and breast disorders	Suspected	gemfibrozil	Small Molecule	Preclinical	rat	Decreased fertility was seen in male rats treated with gemfibrozil at dose 2 times the human dose. [Data from MHRA Summary of Product Characteristics for Gemfibrozil]	Regulatory Agency Communication	MHRA Summary of Product Characteristics. Gemfibrozil
PPARalpha	Agonists	PPARA	adverse effect on female fertility	Reproductive system and breast disorders	Refuted/Not Associated	CIP-fenofibrate, fenofibrate	Small Molecule	Preclinical	rat	In fertility studies of fenofibrate in rats, no adverse effect on fertility was seen at doses up to 300 mg/kg/day given via diet 61 days prior to mating (males) or 15 days prior to mating through weaning (females). [Data from FDA approved drug report for Tricor (fenofibrate; PPARalpha agonist)]	Regulatory Agency Communication	FDA approved drug report. Tricor (fenofibrate)
PPARalpha	Agonists	PPARA	decrease in conception rate/litter size	Reproductive system and breast disorders	Suspected	gemfibrozil	Small Molecule	Preclinical	rabbit,rat	Gemfibrozil was associated ith decreased conception rate, increased stillbirths and reduced pupu weight when administered to pregnant rats. Skeletal variations and anophthalmia were also observed. Other pregnancy-related safety issues are listed. [Data from FDA approved drug report for Lopid (gemfibrozil)]	Regulatory Agency Communication	FDA approved drug report. Lopid (gemfibrozil)
PPARalpha	Agonists	PPARA	decrease in litter size	Reproductive system and breast disorders	Suspected	gemfibrozil	Small Molecule	Preclinical	rabbit	Female rabbits treated with gemfibrozil during organogenesis showed dose-related decrease in litter size at 1 and 3 times the human dose. Dose-related decreases in birth weight and suppression of pup growth during lactation were observed in female rats at 0.6 and 2 times the human dose. [Data from MHRA Summary of Product Characteristics for Gemfibrozil]	Regulatory Agency Communication	MHRA Summary of Product Characteristics. Gemfibrozil
PPARalpha	Agonists	PPARA	female fertility	Reproductive system and breast disorders	Refuted/Not Associated	saroglitazar, saroglitazar magnesium	Small Molecule	Preclinical	rat	Review of saroglitazar (PPAR alpha/gamma agonist; 4 mg once daily) for managing hypertriglyceridemia in patients with type II diabetes. In clinical studies, the most common adverse events (AEs) were asthenia, gastritis, chest discomfort, peripheral edema, dizziness, tremors and dyspepsia. AEs reported in preclinical studies are listed. AEs of active comparators and other drugs are listed.	Journal	Diabetes Metab Syndr Obes, 8, 189-96 2015 Apr 15
PPARalpha	Agonists	PPARA	adverse effect on male fertility	Reproductive system and breast disorders	Refuted/Not Associated	CIP-fenofibrate, fenofibrate	Small Molecule	Preclinical	rat	In fertility studies of fenofibrate in rats, no adverse effect on fertility was seen at doses up to 300 mg/kg/day given via diet 61 days prior to mating (males) or 15 days prior to mating through weaning (females). [Data from FDA approved drug report for Tricor (fenofibrate; PPARalpha agonist)]	Regulatory Agency Communication	FDA approved drug report. Tricor (fenofibrate)
PPARalpha	Agonists	PPARA	affect male fertility	Reproductive system and breast disorders	Refuted/Not Associated	saroglitazar, saroglitazar magnesium	Small Molecule	Preclinical	rat	Review of saroglitazar (PPAR alpha/gamma agonist; 4 mg once daily) for managing hypertriglyceridemia in patients with type II diabetes. In clinical studies, the most common adverse events (AEs) were asthenia, gastritis, chest discomfort, peripheral edema, dizziness, tremors and dyspepsia. AEs reported in preclinical studies are listed. AEs of active comparators and other drugs are listed.	Journal	Diabetes Metab Syndr Obes, 8, 189-96 2015 Apr 15
PPARalpha	Agonists	PPARA	decreased male fertility	Reproductive system and breast disorders	Confirmed/Reported	gemfibrozil	Small Molecule	Clinical		Adverse reactions reported in clinical trials with Lopid are listed. [Data from FDA approved drug report for Lopid (gemfibrozil)]	Regulatory Agency Communication	FDA approved drug report. Lopid (gemfibrozil)
PPARalpha	Agonists	PPARA	decreased male fertility	Reproductive system and breast disorders	Suspected	gemfibrozil	Small Molecule	Preclinical	rat	Male rats treated with gemfibrozil showed decreased fertility at approximately 2 times the human dose. [Data from FDA approved drug report for Lopid (gemfibrozil)]	Regulatory Agency Communication	FDA approved drug report. Lopid (gemfibrozil)
PPARalpha	Agonists	PPARA	decreased sperm viability	Reproductive system and breast disorders	Suspected	clofibrate	Small Molecule	Preclinical	rat	Study in rats assessing the effects in sperm health and spermatogenesis of clofibrate (PPARalpha agonist). Sperm parameters (count, motility, viability, and morphology) and total serum testosterone decreased in animals receiving clofibrate 20 and 40 mg/kg.	Journal	Urol J. 2018 Jan 3
PPARalpha	Agonists	PPARA	male impaired fertility	Reproductive system and breast disorders	Suspected			Preclinical	mouse,rat	Description of an adverse outcome pathway (AOP) linking PPARalpha activation to reproductive tract malformations and impaired fertility in males. This AOP is based on evidence collected from rodent models and incorporates human mechanistic and epidemiological data.	Journal	Applied In Vitro Toxicology. September 2017, 3(3): 234-249
PPARalpha	Agonists	PPARA	Insomnia	Psychiatric disorders	Confirmed/Reported	bezafibrate	Small Molecule	Clinical/Postmarketing		Rare (≥1/10,000 to <1/1,000) adverse reactions reported in clinical trials and during postmarketing experience with Bezalip were peripheral neuropathy, paraesthesia, depression, insomnia and pancreatitis. [Data from MHRA Summary of Product Characteristics for Bezalip (bezafibrate )]	Regulatory Agency Communication	MHRA Summary of Product Characteristics. Bezalip (bezafibrate )
PPARalpha	Agonists	PPARA	Insomnia	Psychiatric disorders	Confirmed/Reported	bezafibrate	Small Molecule	Clinical		Side effects of unknown frequency reported in patients receiving Bezatol are somnolence, insomnia, numbness, muscle spasms, stomach ulcer, heartburn, dry mouth, photosensitivity, thrombocytopenia, and serious rhabdomyolysis, acute renal injury, renal damage, shock, anaphylaxis, facial edema, swelling of the lips, hepatic dysfunction, jaundice, oculomucocutaneous syndrome, Stevens-Johnson syndrome…	Regulatory Agency Communication	PMDA package insert. Bezatol (bezafibrate)
PPARalpha	Agonists	PPARA	interstitial lung disease	Respiratory, thoracic and mediastinal disorders	Confirmed/Reported	bezafibrate	Small Molecule	Clinical/Postmarketing		Very rare (<1/10,000) adverse reactions reported in clinical trials and during postmarketing experience with Bezalip were pancytopenia, thrombocytopenic purpura, cholelithiasis, erythema multiforme, Stevens-Johnson syndrome, toxic epidermal necrolysis, rhabdomyolysis, interstitial lung disease, haemoglobin decreased, platelet increased, white blood cell count decreased, gamma-glutamyl transferase…	Regulatory Agency Communication	MHRA Summary of Product Characteristics. Bezalip (bezafibrate )
PPARalpha	Agonists	PPARA	colon polyps	Gastrointestinal disorders	Suspected	pemafibrate	Small Molecule	Clinical		Results from 2 clinical studies of pemafibrate (PPARalpha agonist) in patients with dyslipidemia. Adverse events (AEs) with an incidence higher than with placebo included nasopharyngitis, increased blood uric acid, abnormal liver function test, diabetes mellitus and increased creatine kinase and serum creatinine. Other AEs are listed.	Journal	Atherosclerosis. 2017 Jun;261:144-152
PPARalpha	Agonists	PPARA	jaundice	Hepatobiliary disorders	Confirmed/Reported	CIP-fenofibrate, fenofibrate	Small Molecule	Clinical		Side effects with unknown frequency reported in patients receiving Tricor are erythema multiforme, stomatitis, flatulence, heartburn, muscle pain, muscle cramps, stiffness, thrombocytopenia, unsteadiness, cholelithiasis, cholecystitis edema, fever, erectile dysfunction, frequent urination, increased blood homocysteine, numbness, hot flashes, and serious rhabdomyolysis, liver disorder, hepatic dys…	Regulatory Agency Communication	PMDA package insert. Tricor (fenofibrate)
PPARalpha	Agonists	PPARA	jaundice	Hepatobiliary disorders	Confirmed/Reported	bezafibrate	Small Molecule	Clinical		Side effects of unknown frequency reported in patients receiving Bezatol are somnolence, insomnia, numbness, muscle spasms, stomach ulcer, heartburn, dry mouth, photosensitivity, thrombocytopenia, and serious rhabdomyolysis, acute renal injury, renal damage, shock, anaphylaxis, facial edema, swelling of the lips, hepatic dysfunction, jaundice, oculomucocutaneous syndrome, Stevens-Johnson syndrome…	Regulatory Agency Communication	PMDA package insert. Bezatol (bezafibrate)
PPARalpha	Agonists	PPARA	cholestatic jaundice	Hepatobiliary disorders	Confirmed/Reported	gemfibrozil	Small Molecule	Clinical		Adverse reactions reported in clinical trials with Lopid are listed. [Data from FDA approved drug report for Lopid (gemfibrozil)]	Regulatory Agency Communication	FDA approved drug report. Lopid (gemfibrozil)
PPARalpha	Agonists	PPARA	jaundice cholestatic	Hepatobiliary disorders	Confirmed/Reported	gemfibrozil	Small Molecule	Clinical		Rare (≥1/10,000 to <1/1,000) adverse reactions reported in clinical trials with Gemfibrozil included bone marrow failure, severe anaemia, thrombocytopenia, leukopenia, eosinophilia, depression, decreased libido, neuropathy peripheral, paraesthesia, dizziness, somnolence, vision blurred, laryngeal oedema, pancreatitis, appendicitis, jaundice cholestatic and hepatitis. Other safety issues are liste…	Regulatory Agency Communication	MHRA Summary of Product Characteristics. Gemfibrozil
PPARalpha	Agonists	PPARA	laryngeal edema	Respiratory, thoracic and mediastinal disorders	Confirmed/Reported	gemfibrozil	Small Molecule	Clinical		Adverse reactions reported in clinical trials with Lopid are listed. [Data from FDA approved drug report for Lopid (gemfibrozil)]	Regulatory Agency Communication	FDA approved drug report. Lopid (gemfibrozil)
PPARalpha	Agonists	PPARA	laryngeal oedema	Respiratory, thoracic and mediastinal disorders	Confirmed/Reported	gemfibrozil	Small Molecule	Clinical		Rare (≥1/10,000 to <1/1,000) adverse reactions reported in clinical trials with Gemfibrozil included bone marrow failure, severe anaemia, thrombocytopenia, leukopenia, eosinophilia, depression, decreased libido, neuropathy peripheral, paraesthesia, dizziness, somnolence, vision blurred, laryngeal oedema, pancreatitis, appendicitis, jaundice cholestatic and hepatitis. Other safety issues are liste…	Regulatory Agency Communication	MHRA Summary of Product Characteristics. Gemfibrozil
PPARalpha	Agonists	PPARA	leukocytosis	Blood and lymphatic system disorders	Confirmed/Reported	CIP-fenofibrate, fenofibrate	Small Molecule	Clinical		Side effects reported in 0.1-5% patients receiving Tricor are rash, itching, urticaria, nausea, vomiting, constipation, diarrhea, anorexia, epigastralgia, stomach discomfort, abnormal renal function tests including increased BUN and creatinine), anemia, decreased red blood cells, decreased hemoglobin, decreased hematocrit, leukocytosis, leukopenia, eosinophilia, thrombocytosis, headache, dizzines…	Regulatory Agency Communication	PMDA package insert. Tricor (fenofibrate)
PPARalpha	Agonists	PPARA	Leucopenia	Blood and lymphatic system disorders	Confirmed/Reported	gemfibrozil	Small Molecule	Clinical		The special warnings and precautions for use section of the MHRA SmPC for Gemfibrozil indicates that it may cause myopathy, rhabdomyolysis, myositis, elevated creatine phosphokinase, gallstone formation, cholelithiasis, increased total cholesterol, increased LDL, elevated ALAT, elevated ASAT, elevated alkaline phosphatase, elevated LDH, elevated creatine kinase, elevated bilirubin, anaemia, leuco…	Regulatory Agency Communication	MHRA Summary of Product Characteristics. Gemfibrozil
PPARalpha	Agonists	PPARA	Leucopenia	Blood and lymphatic system disorders	Suspected	tesaglitazar	Small Molecule	Clinical		Review of saroglitazar (PPAR alpha/gamma agonist; 4 mg once daily) for managing hypertriglyceridemia in patients with type II diabetes. In clinical studies, the most common adverse events (AEs) were asthenia, gastritis, chest discomfort, peripheral edema, dizziness, tremors and dyspepsia. AEs reported in preclinical studies are listed. AEs of active comparators and other drugs are listed.	Journal	Diabetes Metab Syndr Obes, 8, 189-96 2015 Apr 15
PPARalpha	Agonists	PPARA	leukopenia	Blood and lymphatic system disorders	Confirmed/Reported	gemfibrozil	Small Molecule	Clinical		Rare (≥1/10,000 to <1/1,000) adverse reactions reported in clinical trials with Gemfibrozil included bone marrow failure, severe anaemia, thrombocytopenia, leukopenia, eosinophilia, depression, decreased libido, neuropathy peripheral, paraesthesia, dizziness, somnolence, vision blurred, laryngeal oedema, pancreatitis, appendicitis, jaundice cholestatic and hepatitis. Other safety issues are liste…	Regulatory Agency Communication	MHRA Summary of Product Characteristics. Gemfibrozil
PPARalpha	Agonists	PPARA	leukopenia	Blood and lymphatic system disorders	Confirmed/Reported	gemfibrozil	Small Molecule	Clinical		Adverse reactions reported in clinical trials with Lopid are listed. [Data from FDA approved drug report for Lopid (gemfibrozil)]	Regulatory Agency Communication	FDA approved drug report. Lopid (gemfibrozil)
PPARalpha	Agonists	PPARA	leukopenia	Blood and lymphatic system disorders	Confirmed/Reported	bezafibrate	Small Molecule	Clinical		Side effects reported in <0.1% patients receiving Bezatol are headache, dizziness, muscle pain, loss of appetite, vomiting, abdominal bloating, diarrhea, stomatitis, constipation, itching, urticaria, leukopenia, thrombocytosis, hypoglycemia, general malaise and hair loss. [Data from PMDA package insert for Bezatol (bezafibrate; pan-PPAR agonist)]	Regulatory Agency Communication	PMDA package insert. Bezatol (bezafibrate)
PPARalpha	Agonists	PPARA	leukopenia	Blood and lymphatic system disorders	Confirmed/Reported	CIP-fenofibrate, fenofibrate	Small Molecule	Clinical		Side effects reported in 0.1-5% patients receiving Tricor are rash, itching, urticaria, nausea, vomiting, constipation, diarrhea, anorexia, epigastralgia, stomach discomfort, abnormal renal function tests including increased BUN and creatinine), anemia, decreased red blood cells, decreased hemoglobin, decreased hematocrit, leukocytosis, leukopenia, eosinophilia, thrombocytosis, headache, dizzines…	Regulatory Agency Communication	PMDA package insert. Tricor (fenofibrate)
PPARalpha	Agonists	PPARA	Leydig cell adenoma	Neoplasms benign, malignant and unspecified (incl cysts and polyps)	Suspected	pemafibrate	Small Molecule	Preclinical	rat	Carcinogenicity studies of pemafibrate (≥0.075 mg/kg/day) in mice showed an increased incidence of hepatocellular carcinoma and adenoma. In rat carcinogenicity studies, animals developed hepatocellular carcinoma and adenoma, pancreatic acinic cell carcinoma and adenoma, and testis Leydig cell adenoma. In addition, an increased incidence of thyroid follicular epithelial cell adenoma was observed. …	Regulatory Agency Communication	PMDA package insert. Parmodia (pemafibrate)
PPARalpha	Agonists	PPARA	Leydig cell tumor	Neoplasms benign, malignant and unspecified (incl cysts and polyps)	Suspected	gemfibrozil	Small Molecule	Preclinical	rat	Male rats treated with gemfibrozil developed benign liver nodules, liver carcinoma and benign Leydig cell tumors at at 0.2 and 1.3 times the human exposure. Other carcinogenic outcomes observed with similar drugs are listed.[Data from FDA approved drug report for Lopid (gemfibrozil)]	Regulatory Agency Communication	FDA approved drug report. Lopid (gemfibrozil)
PPARalpha	Agonists	PPARA	benign Leydig cell tumours	Neoplasms benign, malignant and unspecified (incl cysts and polyps)	Suspected	gemfibrozil	Small Molecule	Preclinical	rat	Benign Leydig cell tumours were seen in male rats treated with gemfibrozil. [Data from MHRA Summary of Product Characteristics for Gemfibrozil]	Regulatory Agency Communication	MHRA Summary of Product Characteristics. Gemfibrozil
PPARalpha	Agonists	PPARA	decreased libido	Psychiatric disorders	Confirmed/Reported	gemfibrozil	Small Molecule	Clinical		Rare (≥1/10,000 to <1/1,000) adverse reactions reported in clinical trials with Gemfibrozil included bone marrow failure, severe anaemia, thrombocytopenia, leukopenia, eosinophilia, depression, decreased libido, neuropathy peripheral, paraesthesia, dizziness, somnolence, vision blurred, laryngeal oedema, pancreatitis, appendicitis, jaundice cholestatic and hepatitis. Other safety issues are liste…	Regulatory Agency Communication	MHRA Summary of Product Characteristics. Gemfibrozil
PPARalpha	Agonists	PPARA	decreased libido	Psychiatric disorders	Confirmed/Reported	gemfibrozil	Small Molecule	Clinical		Adverse reactions reported in clinical trials with Lopid are listed. [Data from FDA approved drug report for Lopid (gemfibrozil)]	Regulatory Agency Communication	FDA approved drug report. Lopid (gemfibrozil)
PPARalpha	Agonists	PPARA	swelling of the lips	Gastrointestinal disorders	Confirmed/Reported	bezafibrate	Small Molecule	Clinical		Side effects of unknown frequency reported in patients receiving Bezatol are somnolence, insomnia, numbness, muscle spasms, stomach ulcer, heartburn, dry mouth, photosensitivity, thrombocytopenia, and serious rhabdomyolysis, acute renal injury, renal damage, shock, anaphylaxis, facial edema, swelling of the lips, hepatic dysfunction, jaundice, oculomucocutaneous syndrome, Stevens-Johnson syndrome…	Regulatory Agency Communication	PMDA package insert. Bezatol (bezafibrate)
PPARalpha	Agonists	PPARA	liver disorder	Hepatobiliary disorders	Confirmed/Reported	CIP-fenofibrate, fenofibrate	Small Molecule	Clinical		Side effects with unknown frequency reported in patients receiving Tricor are erythema multiforme, stomatitis, flatulence, heartburn, muscle pain, muscle cramps, stiffness, thrombocytopenia, unsteadiness, cholelithiasis, cholecystitis edema, fever, erectile dysfunction, frequent urination, increased blood homocysteine, numbness, hot flashes, and serious rhabdomyolysis, liver disorder, hepatic dys…	Regulatory Agency Communication	PMDA package insert. Tricor (fenofibrate)
PPARalpha	Agonists	PPARA	liver histologic changes	Hepatobiliary disorders	Refuted/Not Associated		Small Molecule	Preclinical	rat	In a study in diabetic rats evaluating the therapeutic effects of PPARalpha agonist Y-0452 for diabetic retinopathy, no significant changes were observed in liver and kidney histologic structures.	Journal	Invest Ophthalmol Vis Sci. 2017 Oct 1;58(12):5030-5042
PPARalpha	Agonists	PPARA	reduced oxygen uptake in liver	Hepatobiliary disorders	Suspected	perfluorooctanoate, perfluorooctanoic acid	Small Molecule	Preclinical	rat	Study in rats evaluating the association between 6 peroxisomal proliferators (aspirin, valproate, ethylhexanol, clofibrate, ciprofibrate and perfluorooctanoate) and oxygen-dependent hepatotoxicity. Results showed that these drugs can inhibit mitochondrial respiration in the liver, leading to reduced oxygen uptake and hepatotoxicity.	Journal	Toxicology. 1992;71(1-2):49-61
PPARalpha	Agonists	PPARA	reduced oxygen uptake in liver	Hepatobiliary disorders	Suspected	ciprofibrate, ciprofibric acid	Small Molecule	Preclinical	rat	Study in rats evaluating the association between 6 peroxisomal proliferators (aspirin, valproate, ethylhexanol, clofibrate, ciprofibrate and perfluorooctanoate) and oxygen-dependent hepatotoxicity. Results showed that these drugs can inhibit mitochondrial respiration in the liver, leading to reduced oxygen uptake and hepatotoxicity.	Journal	Toxicology. 1992;71(1-2):49-61
PPARalpha	Agonists	PPARA	reduced oxygen uptake in liver	Hepatobiliary disorders	Suspected	clofibrate	Small Molecule	Preclinical	rat	Study in rats evaluating the association between 6 peroxisomal proliferators (aspirin, valproate, ethylhexanol, clofibrate, ciprofibrate and perfluorooctanoate) and oxygen-dependent hepatotoxicity. Results showed that these drugs can inhibit mitochondrial respiration in the liver, leading to reduced oxygen uptake and hepatotoxicity.	Journal	Toxicology. 1992;71(1-2):49-61
PPARalpha	Agonists	PPARA	reduced oxygen uptake in the liver	Hepatobiliary disorders	Suspected	clofibrate	Small Molecule	Preclinical	rat	Study in rats reporting that the hepatotoxic and hepatocarcinogenic effects of clofibrate (PPARalpha agonist) are caused by reduced oxygen uptake in the liver and mitochondrial alterations.	Journal	Toxicol Appl Pharmacol. 1990 Jun 15;104(2):259-66
PPARalpha	Agonists	PPARA	abnormal liver function tests	Investigations	Confirmed/Reported	CIP-fenofibrate, fenofibrate	Small Molecule	Clinical		The most common adverse reactions (>2% and at least 1% greater than placebo) to Tricor were abnormal liver tests, increased AST, increased ALT, increased CPK, and rhinitis. [Data from FDA approved drug report for Tricor (fenofibrate; PPARalpha agonist)]	Regulatory Agency Communication	FDA approved drug report. Tricor (fenofibrate)
PPARalpha	Agonists	PPARA	abnormal liver function tests	Investigations	Confirmed/Reported	gemfibrozil	Small Molecule	Clinical		Adverse reactions reported in clinical trials with Lopid are listed. [Data from FDA approved drug report for Lopid (gemfibrozil)]	Regulatory Agency Communication	FDA approved drug report. Lopid (gemfibrozil)
PPARalpha	Agonists	PPARA	abnormal liver function tests	Investigations	Confirmed/Reported	CIP-fenofibrate, fenofibrate	Small Molecule	Clinical		Side effects reported in ≥5% patients receiving Tricor are abnormal liver function tests such as ALT and AST increase (which can be serious), ALP increase, LDH increase and gamma-GTP increase, CK increase and positive antinuclear antibody. [Data from PMDA package insert for Tricor (fenofibrate; PPARalpha agonist)]	Regulatory Agency Communication	PMDA package insert. Tricor (fenofibrate)
PPARalpha	Agonists	PPARA	abnormal liver function tests	Investigations	Suspected	pemafibrate	Small Molecule	Clinical		Results from 2 clinical studies of pemafibrate (PPARalpha agonist) in patients with dyslipidemia. Adverse events (AEs) with an incidence higher than with placebo included nasopharyngitis, increased blood uric acid, abnormal liver function test, diabetes mellitus and increased creatine kinase and serum creatinine. Other AEs are listed.	Journal	Atherosclerosis. 2017 Jun;261:144-152
PPARalpha	Agonists	PPARA	liver function test abnormal	Investigations	Confirmed/Reported	ciprofibrate, ciprofibric acid	Small Molecule	Postmarketing		Adverse reactions of unknown frequency reported during postmarketing experience with ciprofibrate were thrombocytopenia, pneumonitis, pulmonary fibrosis, liver function test abnormal, cholestasis, cytolysis, cholelithiasis, urticaria, pruritis, elevation of serum creatine phosphokinase, myopathy, myositis, rhabdomyolysis, photosensitivity reaction, eczema and erectile dysfunction. [Data from MHRA…	Regulatory Agency Communication	MHRA Summary of Product Characteristics. Ciprofibrate
PPARalpha	Agonists	PPARA	liver damage/oxidative stress	Hepatobiliary disorders	Suspected	CIP-fenofibrate, fenofibrate	Small Molecule	Preclinical	rat	Study in hereditary hypertriglyceridemic rats reporting that coadministering fenofibrate (PPARalpha agonist) and silymarin alleviated the liver damage, lipoperoxidation and oxidative stress induced by fenofibrate.	Congress Alert	86th EAS (European Atherosclerosis Society) Congress, Abstract P4.3.314
PPARalpha	Agonists	PPARA	liver injury	Hepatobiliary disorders	Confirmed/Reported	fenofibric acid	Small Molecule	Postmarketing		FDA Postmarket Drug and Biologic Safety Evaluation Summaries (1 October - 31 December 2010).	Regulatory Agency Communication	FDA Postmarket Drug and Biologic Safety Evaluations October - December 2010
PPARalpha	Agonists	PPARA	decreased birth weight	Pregnancy, puerperium and perinatal conditions	Suspected	gemfibrozil	Small Molecule	Preclinical	rat	Female rabbits treated with gemfibrozil during organogenesis showed dose-related decrease in litter size at 1 and 3 times the human dose. Dose-related decreases in birth weight and suppression of pup growth during lactation were observed in female rats at 0.6 and 2 times the human dose. [Data from MHRA Summary of Product Characteristics for Gemfibrozil]	Regulatory Agency Communication	MHRA Summary of Product Characteristics. Gemfibrozil
PPARalpha	Agonists	PPARA	higher LDL levels	Investigations	Confirmed/Reported		Small Molecule	Clinical		A clinical study comparing the PPARalpha agonists LY-518674 and fenofibrate revealed a significant dose-dependent rise in LDL-C associated with LY-51867. Moreover, serum creatinine was increased with both drugs. [Data from a review on preclinical and clinical studies involving new PPARalpha agonists]	Journal	Expert Opin Investig Drugs. 2017 May;26(5):593-602
PPARalpha	Agonists	PPARA	increased LDL	Investigations	Confirmed/Reported	gemfibrozil	Small Molecule	Clinical		The special warnings and precautions for use section of the MHRA SmPC for Gemfibrozil indicates that it may cause myopathy, rhabdomyolysis, myositis, elevated creatine phosphokinase, gallstone formation, cholelithiasis, increased total cholesterol, increased LDL, elevated ALAT, elevated ASAT, elevated alkaline phosphatase, elevated LDH, elevated creatine kinase, elevated bilirubin, anaemia, leuco…	Regulatory Agency Communication	MHRA Summary of Product Characteristics. Gemfibrozil
PPARalpha	Agonists	PPARA	increased LDL cholesterol	Investigations	Suspected	clinofibrate	Small Molecule	Clinical		Study of clinofibrate (PPARalpha agonist) for hypertriglyceridemia. One patient experienced an increase in serum creatine phosphokinase. Clinofibrate increased LDL cholesterol. There were no reports of muscle pain.	Journal	Kidney Int. 1993 Dec;44(6):1352-9
PPARalpha	Agonists	PPARA	increased low-density lipoprotein	Investigations	Confirmed/Reported	pemafibrate	Small Molecule	Clinical		Side effects reported in 0.1-1% patients receiving Parmodia are liver dysfunction, AST, ALT and CK elevation, increased blood myoglobin, myalgia, rash, itching, increased glycohemoglobin, increased LDL and increased blood uric acid. [Data from PMDA package insert for Parmodia (pemafibrate; PPARalpha agonist)]	Regulatory Agency Communication	PMDA package insert. Parmodia (pemafibrate)
PPARalpha	Agonists	PPARA	lupus-like syndrome	Musculoskeletal and connective tissue disorders	Confirmed/Reported	gemfibrozil	Small Molecule	Clinical		Adverse reactions reported in clinical trials with Lopid are listed. [Data from FDA approved drug report for Lopid (gemfibrozil)]	Regulatory Agency Communication	FDA approved drug report. Lopid (gemfibrozil)
PPARalpha	Agonists	PPARA	general malaise	General disorders and administration site conditions	Confirmed/Reported	bezafibrate	Small Molecule	Clinical		Side effects reported in <0.1% patients receiving Bezatol are headache, dizziness, muscle pain, loss of appetite, vomiting, abdominal bloating, diarrhea, stomatitis, constipation, itching, urticaria, leukopenia, thrombocytosis, hypoglycemia, general malaise and hair loss. [Data from PMDA package insert for Bezatol (bezafibrate; pan-PPAR agonist)]	Regulatory Agency Communication	PMDA package insert. Bezatol (bezafibrate)
PPARalpha	Agonists	PPARA	general malaise	General disorders and administration site conditions	Confirmed/Reported	CIP-fenofibrate, fenofibrate	Small Molecule	Clinical		Side effects reported in 0.1-5% patients receiving Tricor are rash, itching, urticaria, nausea, vomiting, constipation, diarrhea, anorexia, epigastralgia, stomach discomfort, abnormal renal function tests including increased BUN and creatinine), anemia, decreased red blood cells, decreased hemoglobin, decreased hematocrit, leukocytosis, leukopenia, eosinophilia, thrombocytosis, headache, dizzines…	Regulatory Agency Communication	PMDA package insert. Tricor (fenofibrate)
PPARalpha	Agonists	PPARA	malaise	General disorders and administration site conditions	Confirmed/Reported	clinofibrate	Small Molecule	Clinical		Side effects reported in <0.1% patients receiving Lipoclin are ALP increase, headache, dizziness, redness, erythematous rash, urticaria, eczema, hair loss, epigastric pain, constipation, stomatitis, angular cheilitis, hot flashes, facial edema, weakness and malaise. [Data from PMDA package insert for Lipoclin (clinofibrate; PPARalpha agonist)]	Regulatory Agency Communication	PMDA package insert. Lipoclin (clinofibrate)
PPARalpha	Agonists	PPARA	malaise	General disorders and administration site conditions	Suspected	saroglitazar, saroglitazar magnesium	Small Molecule	Phase I		First-in-human phase I study of saroglitazar (PPARalpha/gamma agonist; 0.125-128 mg) in 96 healthy subjects. 11 subjects experienced adverse events including rash/itching, abdominal pain, nausea, cough, cold, headache, backache, body pain, calf pain, fever, malaise, giddiness, dyspepsia and diarrhea.	Journal	Clin Drug Investig, 33 (11), 809-16 Nov 2013
PPARalpha	Agonists	PPARA	impairs mitochondrial function	Metabolism and nutrition disorders	Suspected	clofibrate	Small Molecule	Preclinical	mouse (in vitro)	In vitro study in murine hepatocytes investigating the mechanism of clofibrate-induced hepatotoxicity. Results showed that clofibrate impairs mitochondrial function, leading to increased ROS production that contributes to hepatocyte death.	Journal	Free Radic Biol Med. 2001 Sep 1;31(5):659-69
PPARalpha	Agonists	PPARA	inhibit mitochondrial respiration	Metabolism and nutrition disorders	Suspected	ciprofibrate, ciprofibric acid	Small Molecule	Preclinical	rat	Study in rats evaluating the association between 6 peroxisomal proliferators (aspirin, valproate, ethylhexanol, clofibrate, ciprofibrate and perfluorooctanoate) and oxygen-dependent hepatotoxicity. Results showed that these drugs can inhibit mitochondrial respiration in the liver, leading to reduced oxygen uptake and hepatotoxicity.	Journal	Toxicology. 1992;71(1-2):49-61
PPARalpha	Agonists	PPARA	inhibit mitochondrial respiration	Metabolism and nutrition disorders	Suspected	perfluorooctanoate, perfluorooctanoic acid	Small Molecule	Preclinical	rat	Study in rats evaluating the association between 6 peroxisomal proliferators (aspirin, valproate, ethylhexanol, clofibrate, ciprofibrate and perfluorooctanoate) and oxygen-dependent hepatotoxicity. Results showed that these drugs can inhibit mitochondrial respiration in the liver, leading to reduced oxygen uptake and hepatotoxicity.	Journal	Toxicology. 1992;71(1-2):49-61
PPARalpha	Agonists	PPARA	inhibit mitochondrial respiration	Metabolism and nutrition disorders	Suspected	clofibrate	Small Molecule	Preclinical	rat	Study in rats evaluating the association between 6 peroxisomal proliferators (aspirin, valproate, ethylhexanol, clofibrate, ciprofibrate and perfluorooctanoate) and oxygen-dependent hepatotoxicity. Results showed that these drugs can inhibit mitochondrial respiration in the liver, leading to reduced oxygen uptake and hepatotoxicity.	Journal	Toxicology. 1992;71(1-2):49-61
PPARalpha	Agonists	PPARA	mitochondrial alterations	Metabolism and nutrition disorders	Suspected	clofibrate	Small Molecule	Preclinical	rat	Study in rats reporting that the hepatotoxic and hepatocarcinogenic effects of clofibrate (PPARalpha agonist) are caused by reduced oxygen uptake in the liver and mitochondrial alterations.	Journal	Toxicol Appl Pharmacol. 1990 Jun 15;104(2):259-66
PPARalpha	Agonists	PPARA	mitochondrial damage	Metabolism and nutrition disorders	Suspected	clofibrate	Small Molecule	Preclinical	mouse,rat	Review assessing the association between PPARalpha agonists (such as clofibrate, bezafibrate and fenofibrate) and cancer progression. PPARalpha agonists induce hepatocarcinoma and peroxisome proliferation in rodents, which may be linked to the oxidative stress and mitochondrial damage caused by these drugs. No evidence of such toxicities has been seen in humans.	Journal	PPAR Res. 2008;2008:256251
PPARalpha	Agonists	PPARA	mitochondrial damage	Metabolism and nutrition disorders	Suspected	bezafibrate	Small Molecule	Preclinical	mouse,rat	Review assessing the association between PPARalpha agonists (such as clofibrate, bezafibrate and fenofibrate) and cancer progression. PPARalpha agonists induce hepatocarcinoma and peroxisome proliferation in rodents, which may be linked to the oxidative stress and mitochondrial damage caused by these drugs. No evidence of such toxicities has been seen in humans.	Journal	PPAR Res. 2008;2008:256251
PPARalpha	Agonists	PPARA	mitochondrial damage	Metabolism and nutrition disorders	Suspected	CIP-fenofibrate, fenofibrate	Small Molecule	Preclinical	mouse,rat	Review assessing the association between PPARalpha agonists (such as clofibrate, bezafibrate and fenofibrate) and cancer progression. PPARalpha agonists induce hepatocarcinoma and peroxisome proliferation in rodents, which may be linked to the oxidative stress and mitochondrial damage caused by these drugs. No evidence of such toxicities has been seen in humans.	Journal	PPAR Res. 2008;2008:256251
PPARalpha	Agonists	PPARA	mitochondrial damage	Metabolism and nutrition disorders	Suspected	clofibrate	Small Molecule	Preclinical	mouse	Study demonstrating that clofibrate caused hepatic cancer in mice by inducing oxidative and mitochondrial damage.	Journal	Free Radic Biol Med. 1999 Nov;27(9-10):1095-102
PPARalpha	Agonists	PPARA	mitochondrial hypertrophy	Metabolism and nutrition disorders	Suspected	clofibrate	Small Molecule	Preclinical	rat	Study in rats evaluating the effects of clofibrate (PPARalpha agonist) on skeletal muscles. Clofibrate induced lesions and vacuolation in the soleus muscle and the diaphragm. The soleus also presented degeneration of muscle fibers, leukocyte infiltration, increased lipid droplets and mitochondrial hypertrophy.	Journal	Toxicol Pathol. 2007 Jun;35(4):517-20
PPARalpha	Agonists	PPARA	mitochondrial toxicity	Metabolism and nutrition disorders	Refuted/Not Associated	bezafibrate	Small Molecule	Preclinical	rat (in vitro)	In vitro study in rat skeletal muscle investigating the mitochondrial effects of fibrates. Fenofibrate and clofibrate impaired mitochondrial function by inhibiting respiratory complex I. The mitochondrial toxicity of ciprofibrate and gemfibrozil was induced by other mechanisms. No effects on mitochondria were observed with bezafibrate.	Journal	J Pharmacol Exp Ther. 2004 Oct;311(1):109-14
PPARalpha	Agonists	PPARA	mitochondrial toxicity	Metabolism and nutrition disorders	Suspected	gemfibrozil	Small Molecule	Preclinical	human (in vitro),rat (in vitro)	In vitro examination of hepatotoxicants, cardiotoxicants, nephrotoxicants and compounds not known to cause human organ toxicity to study their effects on mitochondrial function and assess whether mitochondrial toxicity assays could be a tool for predicting organ toxicity. Results are listed.	Journal	Chem Res Toxicol. 2018 Dec 10
PPARalpha	Agonists	PPARA	mitochondrial toxicity	Metabolism and nutrition disorders	Suspected	gemfibrozil	Small Molecule	Preclinical	rat (in vitro)	In vitro study in rat skeletal muscle investigating the mitochondrial effects of fibrates. Fenofibrate and clofibrate impaired mitochondrial function by inhibiting respiratory complex I. The mitochondrial toxicity of ciprofibrate and gemfibrozil was induced by other mechanisms. No effects on mitochondria were observed with bezafibrate.	Journal	J Pharmacol Exp Ther. 2004 Oct;311(1):109-14
PPARalpha	Agonists	PPARA	mitochondrial toxicity	Metabolism and nutrition disorders	Suspected	ciprofibrate, ciprofibric acid	Small Molecule	Preclinical	rat (in vitro)	In vitro study in rat skeletal muscle investigating the mitochondrial effects of fibrates. Fenofibrate and clofibrate impaired mitochondrial function by inhibiting respiratory complex I. The mitochondrial toxicity of ciprofibrate and gemfibrozil was induced by other mechanisms. No effects on mitochondria were observed with bezafibrate.	Journal	J Pharmacol Exp Ther. 2004 Oct;311(1):109-14
PPARalpha	Agonists	PPARA	mitochondrial toxicity	Metabolism and nutrition disorders	Suspected	CIP-fenofibrate, fenofibrate	Small Molecule	Preclinical	rat (in vitro)	Study demonstrating the mitochondrial toxicity of different PPAR agonists and statins using isolated rat liver mitochondria.	Journal	Toxicol Appl Pharmacol. 2007 Sep 15;223(3):277-87
PPARalpha	Agonists	PPARA	mitochondrial toxicity	Metabolism and nutrition disorders	Suspected	clofibrate	Small Molecule	Preclinical	rat (in vitro)	Study demonstrating the mitochondrial toxicity of different PPAR agonists and statins using isolated rat liver mitochondria.	Journal	Toxicol Appl Pharmacol. 2007 Sep 15;223(3):277-87
PPARalpha	Agonists	PPARA	mitochondrial toxicity	Metabolism and nutrition disorders	Suspected	ciprofibrate, ciprofibric acid	Small Molecule	Preclinical	rat (in vitro)	Study demonstrating the mitochondrial toxicity of different PPAR agonists and statins using isolated rat liver mitochondria.	Journal	Toxicol Appl Pharmacol. 2007 Sep 15;223(3):277-87
PPARalpha	Agonists	PPARA	mitochondrial toxicity	Metabolism and nutrition disorders	Suspected	gemfibrozil	Small Molecule	Preclinical	rat (in vitro)	Study demonstrating the mitochondrial toxicity of different PPAR agonists and statins using isolated rat liver mitochondria.	Journal	Toxicol Appl Pharmacol. 2007 Sep 15;223(3):277-87
PPARalpha	Agonists	PPARA	mitochondrial toxicity	Metabolism and nutrition disorders	Suspected	CIP-fenofibrate, fenofibrate	Small Molecule	Preclinical	rat (in vitro)	In vitro study in rat skeletal muscle investigating the mitochondrial effects of fibrates. Fenofibrate and clofibrate impaired mitochondrial function by inhibiting respiratory complex I. The mitochondrial toxicity of ciprofibrate and gemfibrozil was induced by other mechanisms. No effects on mitochondria were observed with bezafibrate.	Journal	J Pharmacol Exp Ther. 2004 Oct;311(1):109-14
PPARalpha	Agonists	PPARA	mitochondrial toxicity	Metabolism and nutrition disorders	Suspected	clofibrate	Small Molecule	Preclinical	rat (in vitro)	In vitro study in rat skeletal muscle investigating the mitochondrial effects of fibrates. Fenofibrate and clofibrate impaired mitochondrial function by inhibiting respiratory complex I. The mitochondrial toxicity of ciprofibrate and gemfibrozil was induced by other mechanisms. No effects on mitochondria were observed with bezafibrate.	Journal	J Pharmacol Exp Ther. 2004 Oct;311(1):109-14
PPARalpha	Agonists	PPARA	fasciculation	Nervous system disorders	Suspected	elafibranor	Small Molecule	Clinical		Clinical trial of elafibranor (PPARalpha and PPARdelta agonist) in patients with nonalcoholic steatohepatitis. Treatment-related serious adverse events were reported in 2 patients receiving the 80 mg dose (spontaneous abortion, ataxia, fasciculation, and tremor) and in 2 patients receiving the 120 mg dose (acute pancreatitis, Parkinson’s disease). A mild statistically significant increase in seru…	Journal	Gastroenterology. 2016 May;150(5):1147-1159.e5
PPARalpha	Agonists	PPARA	muscular disorder	Musculoskeletal and connective tissue disorders	Suspected	CIP-fenofibrate, fenofibrate	Small Molecule	Postmarketing		Prospective study evaluating the incidence of muscular adverse drug reactions in a French hospital. 28 cases of drug-induced muscular disorders were identified. Safety issues are listed.	Journal	Eur J Clin Pharmacol. 2004 Jun;60(4):285-92
PPARalpha	Agonists	PPARA	muscle damage	Injury, poisoning and procedural complications	Confirmed/Reported	bezafibrate	Small Molecule	Clinical		The special warnings and precautions for use section of the MHRA SmPCs for Bezalip indicates that it may cause myopathy, muscle weakness, muscle pain, creatine kinase increased, muscle damage, rhabdomyolysis, composition of bile altered and cholelithiasis. Other safety issues are listed. [Data from MHRA Summary of Product Characteristics for Bezalip (bezafibrate )]	Regulatory Agency Communication	MHRA Summary of Product Characteristics. Bezalip (bezafibrate )
PPARalpha	Agonists	PPARA	muscular lesion	Injury, poisoning and procedural complications	Suspected	clofibrate	Small Molecule	Preclinical	rat	Study in rats evaluating the effects of clofibrate (PPARalpha agonist) on skeletal muscles. Clofibrate induced lesions and vacuolation in the soleus muscle and the diaphragm. The soleus also presented degeneration of muscle fibers, leukocyte infiltration, increased lipid droplets and mitochondrial hypertrophy.	Journal	Toxicol Pathol. 2007 Jun;35(4):517-20
PPARalpha	Agonists	PPARA	cramps	Musculoskeletal and connective tissue disorders	Confirmed/Reported	CIP-fenofibrate, fenofibrate	Small Molecule	Clinical		Side effects with unknown frequency reported in patients receiving Tricor are erythema multiforme, stomatitis, flatulence, heartburn, muscle pain, muscle cramps, stiffness, thrombocytopenia, unsteadiness, cholelithiasis, cholecystitis edema, fever, erectile dysfunction, frequent urination, increased blood homocysteine, numbness, hot flashes, and serious rhabdomyolysis, liver disorder, hepatic dys…	Regulatory Agency Communication	PMDA package insert. Tricor (fenofibrate)
PPARalpha	Agonists	PPARA	cramps	Musculoskeletal and connective tissue disorders	Suspected	CIP-fenofibrate, fenofibrate	Small Molecule	Postmarketing		Prospective study evaluating the incidence of muscular adverse drug reactions in a French hospital. 28 cases of drug-induced muscular disorders were identified. Safety issues are listed.	Journal	Eur J Clin Pharmacol. 2004 Jun;60(4):285-92
PPARalpha	Agonists	PPARA	muscle cramp	Musculoskeletal and connective tissue disorders	Confirmed/Reported	bezafibrate	Small Molecule	Clinical/Postmarketing		Uncommon (≥1/1,000 to <1/100) adverse reactions reported in clinical trials and during postmarketing experience with Bezalip were hypersensitivity reactions, anaphylactic reactions, dizziness, headache, abdominal pain, constipation, dyspepsia, abdominal distension, pruritus, urticaria, photosensitivity reaction, alopecia, rash, diarrhoea, nausea, cholestasis, muscular weakness, myalgia, muscle cr…	Regulatory Agency Communication	MHRA Summary of Product Characteristics. Bezalip (bezafibrate )
PPARalpha	Agonists	PPARA	muscle spasms	Musculoskeletal and connective tissue disorders	Confirmed/Reported	bezafibrate	Small Molecule	Clinical		Side effects of unknown frequency reported in patients receiving Bezatol are somnolence, insomnia, numbness, muscle spasms, stomach ulcer, heartburn, dry mouth, photosensitivity, thrombocytopenia, and serious rhabdomyolysis, acute renal injury, renal damage, shock, anaphylaxis, facial edema, swelling of the lips, hepatic dysfunction, jaundice, oculomucocutaneous syndrome, Stevens-Johnson syndrome…	Regulatory Agency Communication	PMDA package insert. Bezatol (bezafibrate)
PPARalpha	Agonists	PPARA	muscle weakness	Musculoskeletal and connective tissue disorders	Confirmed/Reported	gemfibrozil	Small Molecule	Clinical		The warnings and precautions section of the FDA approved drug report for Lopid indicates that it may cause mortality, basal cell carcinoma, cancer death, coronary events, gallstone, cholelithiasis, muscle pain, tenderness, weakness and myositis; skeletal muscle toxicity, rhabdomyolysis, markedly elevated creatine kinase, myoglobinuria, acute renal failure and myopathy when given in combination wi…	Regulatory Agency Communication	FDA approved drug report. Lopid (gemfibrozil)
PPARalpha	Agonists	PPARA	muscle weakness	Musculoskeletal and connective tissue disorders	Confirmed/Reported	bezafibrate	Small Molecule	Clinical/Postmarketing		The special warnings and precautions for use section of the MHRA SmPCs for Bezalip indicates that it may cause myopathy, muscle weakness, muscle pain, creatine kinase increased, muscle damage, rhabdomyolysis, composition of bile altered and cholelithiasis. Other safety issues are listed. [Data from MHRA Summary of Product Characteristics for Bezalip (bezafibrate )]	Regulatory Agency Communication	MHRA Summary of Product Characteristics. Bezalip (bezafibrate )
PPARalpha	Agonists	PPARA	muscular weakness	Musculoskeletal and connective tissue disorders	Confirmed/Reported	bezafibrate	Small Molecule	Clinical/Postmarketing		Uncommon (≥1/1,000 to <1/100) adverse reactions reported in clinical trials and during postmarketing experience with Bezalip were hypersensitivity reactions, anaphylactic reactions, dizziness, headache, abdominal pain, constipation, dyspepsia, abdominal distension, pruritus, urticaria, photosensitivity reaction, alopecia, rash, diarrhoea, nausea, cholestasis, muscular weakness, myalgia, muscle cr…	Regulatory Agency Communication	MHRA Summary of Product Characteristics. Bezalip (bezafibrate )
PPARalpha	Agonists	PPARA	muscular weakness	Musculoskeletal and connective tissue disorders	Confirmed/Reported	gemfibrozil	Small Molecule	Clinical		Rare (≥1/10,000 to <1/1,000) adverse reactions reported in clinical trials with Gemfibrozil included bone marrow failure, severe anaemia, thrombocytopenia, leukopenia, eosinophilia, depression, decreased libido, neuropathy peripheral, paraesthesia, dizziness, somnolence, vision blurred, laryngeal oedema, pancreatitis, appendicitis, jaundice cholestatic and hepatitis. Other safety issues are liste…	Regulatory Agency Communication	MHRA Summary of Product Characteristics. Gemfibrozil
PPARalpha	Agonists	PPARA	myasthenia	Musculoskeletal and connective tissue disorders	Confirmed/Reported	gemfibrozil	Small Molecule	Clinical		Adverse reactions reported in clinical trials with Lopid are listed. [Data from FDA approved drug report for Lopid (gemfibrozil)]	Regulatory Agency Communication	FDA approved drug report. Lopid (gemfibrozil)
PPARalpha	Agonists	PPARA	degeneration of muscle fibers	Musculoskeletal and connective tissue disorders	Suspected	clofibrate	Small Molecule	Preclinical	rat	Study in rats evaluating the effects of clofibrate (PPARalpha agonist) on skeletal muscles. Clofibrate induced lesions and vacuolation in the soleus muscle and the diaphragm. The soleus also presented degeneration of muscle fibers, leukocyte infiltration, increased lipid droplets and mitochondrial hypertrophy.	Journal	Toxicol Pathol. 2007 Jun;35(4):517-20
PPARalpha	Agonists	PPARA	increased lipid droplets in muscle fibers	Musculoskeletal and connective tissue disorders	Suspected	clofibrate	Small Molecule	Preclinical	rat	Study in rats evaluating the effects of clofibrate (PPARalpha agonist) on skeletal muscles. Clofibrate induced lesions and vacuolation in the soleus muscle and the diaphragm. The soleus also presented degeneration of muscle fibers, leukocyte infiltration, increased lipid droplets and mitochondrial hypertrophy.	Journal	Toxicol Pathol. 2007 Jun;35(4):517-20
PPARalpha	Agonists	PPARA	leukocyte infiltration in muscle	Musculoskeletal and connective tissue disorders	Suspected	clofibrate	Small Molecule	Preclinical	rat	Study in rats evaluating the effects of clofibrate (PPARalpha agonist) on skeletal muscles. Clofibrate induced lesions and vacuolation in the soleus muscle and the diaphragm. The soleus also presented degeneration of muscle fibers, leukocyte infiltration, increased lipid droplets and mitochondrial hypertrophy.	Journal	Toxicol Pathol. 2007 Jun;35(4):517-20
PPARalpha	Agonists	PPARA	muscular vacuolation	Musculoskeletal and connective tissue disorders	Suspected	clofibrate	Small Molecule	Preclinical	rat	Study in rats evaluating the effects of clofibrate (PPARalpha agonist) on skeletal muscles. Clofibrate induced lesions and vacuolation in the soleus muscle and the diaphragm. The soleus also presented degeneration of muscle fibers, leukocyte infiltration, increased lipid droplets and mitochondrial hypertrophy.	Journal	Toxicol Pathol. 2007 Jun;35(4):517-20
PPARalpha	Agonists	PPARA	musculoskeletal symptoms	Musculoskeletal and connective tissue disorders	Confirmed/Reported	gemfibrozil	Small Molecule	Clinical		Adverse reactions reported in clinical trials with Lopid are listed. [Data from FDA approved drug report for Lopid (gemfibrozil)]	Regulatory Agency Communication	FDA approved drug report. Lopid (gemfibrozil)
PPARalpha	Agonists	PPARA	stiffness	Musculoskeletal and connective tissue disorders	Confirmed/Reported	CIP-fenofibrate, fenofibrate	Small Molecule	Clinical		Side effects with unknown frequency reported in patients receiving Tricor are erythema multiforme, stomatitis, flatulence, heartburn, muscle pain, muscle cramps, stiffness, thrombocytopenia, unsteadiness, cholelithiasis, cholecystitis edema, fever, erectile dysfunction, frequent urination, increased blood homocysteine, numbness, hot flashes, and serious rhabdomyolysis, liver disorder, hepatic dys…	Regulatory Agency Communication	PMDA package insert. Tricor (fenofibrate)
PPARalpha	Agonists	PPARA	mutagenic	Congenital, familial and genetic disorders	Refuted/Not Associated	saroglitazar, saroglitazar magnesium	Small Molecule	Preclinical	bacteria,human (in vitro),mouse (in vitro)	Review of saroglitazar (PPAR alpha/gamma agonist; 4 mg once daily) for managing hypertriglyceridemia in patients with type II diabetes. In clinical studies, the most common adverse events (AEs) were asthenia, gastritis, chest discomfort, peripheral edema, dizziness, tremors and dyspepsia. AEs reported in preclinical studies are listed. AEs of active comparators and other drugs are listed.	Journal	Diabetes Metab Syndr Obes, 8, 189-96 2015 Apr 15
PPARalpha	Agonists	PPARA	mutagenic	Congenital, familial and genetic disorders	Suspected	CIP-fenofibrate, fenofibrate	Small Molecule	Preclinical	bacteria,mouse (in vitro),rat (in vitro)	Fenofibrate was not mutagenic in the following tests: Ames, mouse lymphoma, chromosomal aberration or unscheduled DNA synthesis in primary rat hepatocytes. [Data from FDA approved drug report for Tricor (fenofibrate; PPARalpha agonist)]	Regulatory Agency Communication	FDA approved drug report. Tricor (fenofibrate)
PPARalpha	Agonists	PPARA	muscle pain	Musculoskeletal and connective tissue disorders	Confirmed/Reported			Clinical/Postmarketing		Review on selective PPARalpha agonists used for the treatment of dyslipidemia. Adverse events detected included increased incidence of gallstone formation and increased risk of acute kidney injury, rhabdomyolysis, and myopathy characterized by muscle pain with elevated serum creatine phosphokinase levels.	Journal	Expert Opin Ther Targets. 2017 Mar;21(3):333-348
PPARalpha	Agonists	PPARA	muscle pain	Musculoskeletal and connective tissue disorders	Confirmed/Reported	gemfibrozil	Small Molecule	Clinical		The warnings and precautions section of the FDA approved drug report for Lopid indicates that it may cause mortality, basal cell carcinoma, cancer death, coronary events, gallstone, cholelithiasis, muscle pain, tenderness, weakness and myositis; skeletal muscle toxicity, rhabdomyolysis, markedly elevated creatine kinase, myoglobinuria, acute renal failure and myopathy when given in combination wi…	Regulatory Agency Communication	FDA approved drug report. Lopid (gemfibrozil)
PPARalpha	Agonists	PPARA	muscle pain	Musculoskeletal and connective tissue disorders	Confirmed/Reported	bezafibrate	Small Molecule	Clinical/Postmarketing		The special warnings and precautions for use section of the MHRA SmPCs for Bezalip indicates that it may cause myopathy, muscle weakness, muscle pain, creatine kinase increased, muscle damage, rhabdomyolysis, composition of bile altered and cholelithiasis. Other safety issues are listed. [Data from MHRA Summary of Product Characteristics for Bezalip (bezafibrate )]	Regulatory Agency Communication	MHRA Summary of Product Characteristics. Bezalip (bezafibrate )
PPARalpha	Agonists	PPARA	muscle pain	Musculoskeletal and connective tissue disorders	Confirmed/Reported	CIP-fenofibrate, fenofibrate	Small Molecule	Clinical		Side effects with unknown frequency reported in patients receiving Tricor are erythema multiforme, stomatitis, flatulence, heartburn, muscle pain, muscle cramps, stiffness, thrombocytopenia, unsteadiness, cholelithiasis, cholecystitis edema, fever, erectile dysfunction, frequent urination, increased blood homocysteine, numbness, hot flashes, and serious rhabdomyolysis, liver disorder, hepatic dys…	Regulatory Agency Communication	PMDA package insert. Tricor (fenofibrate)
PPARalpha	Agonists	PPARA	muscle pain	Musculoskeletal and connective tissue disorders	Confirmed/Reported	bezafibrate	Small Molecule	Clinical		Side effects reported in <0.1% patients receiving Bezatol are headache, dizziness, muscle pain, loss of appetite, vomiting, abdominal bloating, diarrhea, stomatitis, constipation, itching, urticaria, leukopenia, thrombocytosis, hypoglycemia, general malaise and hair loss. [Data from PMDA package insert for Bezatol (bezafibrate; pan-PPAR agonist)]	Regulatory Agency Communication	PMDA package insert. Bezatol (bezafibrate)
PPARalpha	Agonists	PPARA	muscle pain	Musculoskeletal and connective tissue disorders	Refuted/Not Associated	clinofibrate	Small Molecule	Clinical		Study of clinofibrate (PPARalpha agonist) for hypertriglyceridemia. One patient experienced an increase in serum creatine phosphokinase. Clinofibrate increased LDL cholesterol. There were no reports of muscle pain.	Journal	Kidney Int. 1993 Dec;44(6):1352-9
PPARalpha	Agonists	PPARA	myalgia	Musculoskeletal and connective tissue disorders	Confirmed/Reported	pemafibrate	Small Molecule	Clinical		Side effects reported in 0.1-1% patients receiving Parmodia are liver dysfunction, AST, ALT and CK elevation, increased blood myoglobin, myalgia, rash, itching, increased glycohemoglobin, increased LDL and increased blood uric acid. [Data from PMDA package insert for Parmodia (pemafibrate; PPARalpha agonist)]	Regulatory Agency Communication	PMDA package insert. Parmodia (pemafibrate)
PPARalpha	Agonists	PPARA	myalgia	Musculoskeletal and connective tissue disorders	Confirmed/Reported	gemfibrozil	Small Molecule	Clinical		Rare (≥1/10,000 to <1/1,000) adverse reactions reported in clinical trials with Gemfibrozil included bone marrow failure, severe anaemia, thrombocytopenia, leukopenia, eosinophilia, depression, decreased libido, neuropathy peripheral, paraesthesia, dizziness, somnolence, vision blurred, laryngeal oedema, pancreatitis, appendicitis, jaundice cholestatic and hepatitis. Other safety issues are liste…	Regulatory Agency Communication	MHRA Summary of Product Characteristics. Gemfibrozil
PPARalpha	Agonists	PPARA	myalgia	Musculoskeletal and connective tissue disorders	Confirmed/Reported	bezafibrate	Small Molecule	Clinical/Postmarketing		Uncommon (≥1/1,000 to <1/100) adverse reactions reported in clinical trials and during postmarketing experience with Bezalip were hypersensitivity reactions, anaphylactic reactions, dizziness, headache, abdominal pain, constipation, dyspepsia, abdominal distension, pruritus, urticaria, photosensitivity reaction, alopecia, rash, diarrhoea, nausea, cholestasis, muscular weakness, myalgia, muscle cr…	Regulatory Agency Communication	MHRA Summary of Product Characteristics. Bezalip (bezafibrate )
PPARalpha	Agonists	PPARA	myalgia	Musculoskeletal and connective tissue disorders	Confirmed/Reported	bezafibrate	Small Molecule	Phase III		Phase III trial of bezafibrate in patients with primary biliary cholangitis. Adverse events included creatinine increase (5% increase from baseline in the bezafibrate group vs 3% decrease in the placebo group) and myalgia (20% patients with bezafibrate vs 10% with placebo).	Journal	N Engl J Med. 2018 Jun 7;378(23):2171-2181
PPARalpha	Agonists	PPARA	myalgia	Musculoskeletal and connective tissue disorders	Confirmed/Reported	ciprofibrate, ciprofibric acid	Small Molecule	Clinical		Common (≥1/100 to <1/10) adverse reactions reported in clinical trials with ciprofibrate were headache, dizziness, somnolence, vertigo, nausea, vomiting, diarrhoea, fatigue, dyspepsia, abdominal pain, rash, alopecia and myalgia. [Data from MHRA Summary of Product Characteristics for ciprofibrate]	Regulatory Agency Communication	MHRA Summary of Product Characteristics. Ciprofibrate
PPARalpha	Agonists	PPARA	myalgia	Musculoskeletal and connective tissue disorders	Confirmed/Reported	gemfibrozil	Small Molecule	Clinical		Adverse reactions reported in clinical trials with Lopid are listed. [Data from FDA approved drug report for Lopid (gemfibrozil)]	Regulatory Agency Communication	FDA approved drug report. Lopid (gemfibrozil)
PPARalpha	Agonists	PPARA	myalgia	Musculoskeletal and connective tissue disorders	Suspected	elafibranor	Small Molecule	Clinical		Clinical trial of elafibranor (PPARalpha and PPARdelta agonist) in patients with nonalcoholic steatohepatitis. Treatment-related serious adverse events were reported in 2 patients receiving the 80 mg dose (spontaneous abortion, ataxia, fasciculation, and tremor) and in 2 patients receiving the 120 mg dose (acute pancreatitis, Parkinson’s disease). A mild statistically significant increase in seru…	Journal	Gastroenterology. 2016 May;150(5):1147-1159.e5
PPARalpha	Agonists	PPARA	myalgia	Musculoskeletal and connective tissue disorders	Suspected	CIP-fenofibrate, fenofibrate	Small Molecule	Postmarketing		Prospective study evaluating the incidence of muscular adverse drug reactions in a French hospital. 28 cases of drug-induced muscular disorders were identified. Safety issues are listed.	Journal	Eur J Clin Pharmacol. 2004 Jun;60(4):285-92
PPARalpha	Agonists	PPARA	myocardial infarction	Cardiac disorders	Suspected	muraglitazar	Small Molecule	Clinical		Review of saroglitazar (PPAR alpha/gamma agonist; 4 mg once daily) for managing hypertriglyceridemia in patients with type II diabetes. In clinical studies, the most common adverse events (AEs) were asthenia, gastritis, chest discomfort, peripheral edema, dizziness, tremors and dyspepsia. AEs reported in preclinical studies are listed. AEs of active comparators and other drugs are listed.	Journal	Diabetes Metab Syndr Obes, 8, 189-96 2015 Apr 15
PPARalpha	Agonists	PPARA	increased myoglobin	Investigations	Confirmed/Reported	pemafibrate	Small Molecule	Clinical		Side effects reported in 0.1-1% patients receiving Parmodia are liver dysfunction, AST, ALT and CK elevation, increased blood myoglobin, myalgia, rash, itching, increased glycohemoglobin, increased LDL and increased blood uric acid. [Data from PMDA package insert for Parmodia (pemafibrate; PPARalpha agonist)]	Regulatory Agency Communication	PMDA package insert. Parmodia (pemafibrate)
PPARalpha	Agonists	PPARA	myoglobinuria	Renal and urinary disorders	Suspected	ciprofibrate, ciprofibric acid	Small Molecule	Clinical/Postmarketing		The special warnings and precautions for use section of the MHRA SmPCs for ciprofibrate indicates that it may cause rhabdomyolysis, myopathy and myoglobinuria. [Data from MHRA Summary of Product Characteristics for ciprofibrate]	Regulatory Agency Communication	MHRA Summary of Product Characteristics. Ciprofibrate
PPARalpha	Agonists	PPARA	myoglobinuria	Renal and urinary disorders	Suspected	gemfibrozil	Small Molecule	Clinical		The special warnings and precautions for use section of the MHRA SmPC for Gemfibrozil indicates that it may cause myopathy, rhabdomyolysis, myositis, elevated creatine phosphokinase, gallstone formation, cholelithiasis, increased total cholesterol, increased LDL, elevated ALAT, elevated ASAT, elevated alkaline phosphatase, elevated LDH, elevated creatine kinase, elevated bilirubin, anaemia, leuco…	Regulatory Agency Communication	MHRA Summary of Product Characteristics. Gemfibrozil
PPARalpha	Agonists	PPARA	myopathy	Musculoskeletal and connective tissue disorders	Confirmed/Reported	bezafibrate	Small Molecule	Clinical/Postmarketing		The special warnings and precautions for use section of the MHRA SmPCs for Bezalip indicates that it may cause myopathy, muscle weakness, muscle pain, creatine kinase increased, muscle damage, rhabdomyolysis, composition of bile altered and cholelithiasis. Other safety issues are listed. [Data from MHRA Summary of Product Characteristics for Bezalip (bezafibrate )]	Regulatory Agency Communication	MHRA Summary of Product Characteristics. Bezalip (bezafibrate )
PPARalpha	Agonists	PPARA	myopathy	Musculoskeletal and connective tissue disorders	Confirmed/Reported			Clinical/Postmarketing		Review on selective PPARalpha agonists used for the treatment of dyslipidemia. Adverse events detected included increased incidence of gallstone formation and increased risk of acute kidney injury, rhabdomyolysis, and myopathy characterized by muscle pain with elevated serum creatine phosphokinase levels.	Journal	Expert Opin Ther Targets. 2017 Mar;21(3):333-348
PPARalpha	Agonists	PPARA	myopathy	Musculoskeletal and connective tissue disorders	Confirmed/Reported	CIP-fenofibrate, fenofibrate	Small Molecule	Clinical		The warnings and precautions sections of the FDA approved drug report for Tricor indicates that it may cause myopathy and rhabdomyolysis, increase serum transaminases (including ALT), increase serum creatinine levels, cholelithiasis, and drug-drug interactions with oral coumarin anticoagulants. [Data from FDA approved drug report for Tricor (fenofibrate; PPARalpha agonist)]	Regulatory Agency Communication	FDA approved drug report. Tricor (fenofibrate)
PPARalpha	Agonists	PPARA	myopathy	Musculoskeletal and connective tissue disorders	Confirmed/Reported	gemfibrozil	Small Molecule	Clinical		The special warnings and precautions for use section of the MHRA SmPC for Gemfibrozil indicates that it may cause myopathy, rhabdomyolysis, myositis, elevated creatine phosphokinase, gallstone formation, cholelithiasis, increased total cholesterol, increased LDL, elevated ALAT, elevated ASAT, elevated alkaline phosphatase, elevated LDH, elevated creatine kinase, elevated bilirubin, anaemia, leuco…	Regulatory Agency Communication	MHRA Summary of Product Characteristics. Gemfibrozil
PPARalpha	Agonists	PPARA	myopathy	Musculoskeletal and connective tissue disorders	Confirmed/Reported	ciprofibrate, ciprofibric acid	Small Molecule	Postmarketing		Adverse reactions of unknown frequency reported during postmarketing experience with ciprofibrate were thrombocytopenia, pneumonitis, pulmonary fibrosis, liver function test abnormal, cholestasis, cytolysis, cholelithiasis, urticaria, pruritis, elevation of serum creatine phosphokinase, myopathy, myositis, rhabdomyolysis, photosensitivity reaction, eczema and erectile dysfunction. [Data from MHRA…	Regulatory Agency Communication	MHRA Summary of Product Characteristics. Ciprofibrate
PPARalpha	Agonists	PPARA	myopathy	Musculoskeletal and connective tissue disorders	Confirmed/Reported	gemfibrozil	Small Molecule	Clinical		Rare (≥1/10,000 to <1/1,000) adverse reactions reported in clinical trials with Gemfibrozil included bone marrow failure, severe anaemia, thrombocytopenia, leukopenia, eosinophilia, depression, decreased libido, neuropathy peripheral, paraesthesia, dizziness, somnolence, vision blurred, laryngeal oedema, pancreatitis, appendicitis, jaundice cholestatic and hepatitis. Other safety issues are liste…	Regulatory Agency Communication	MHRA Summary of Product Characteristics. Gemfibrozil
PPARalpha	Agonists	PPARA	myopathy	Musculoskeletal and connective tissue disorders	Confirmed/Reported	gemfibrozil	Small Molecule	Clinical		Adverse reactions reported in clinical trials with Lopid are listed. [Data from FDA approved drug report for Lopid (gemfibrozil)]	Regulatory Agency Communication	FDA approved drug report. Lopid (gemfibrozil)
PPARalpha	Agonists	PPARA	myopathy	Musculoskeletal and connective tissue disorders	Suspected	ciprofibrate, ciprofibric acid	Small Molecule	Clinical/Postmarketing		The special warnings and precautions for use section of the MHRA SmPCs for ciprofibrate indicates that it may cause rhabdomyolysis, myopathy and myoglobinuria. [Data from MHRA Summary of Product Characteristics for ciprofibrate]	Regulatory Agency Communication	MHRA Summary of Product Characteristics. Ciprofibrate
PPARalpha	Agonists	PPARA	myopathy	Musculoskeletal and connective tissue disorders	Suspected			Clinical/Postmarketing		The dose-dependent adverse events associated with fibrates (increased plasma creatinine, gallstone formation, drug interactions and myopathy) are overcome by the new generation of PPARalpha agonists. [Data from a review on preclinical and clinical studies involving new PPARalpha agonists]	Journal	Expert Opin Investig Drugs. 2017 May;26(5):593-602
PPARalpha	Agonists	PPARA	myositis	Musculoskeletal and connective tissue disorders	Confirmed/Reported	gemfibrozil	Small Molecule	Clinical		The warnings and precautions section of the FDA approved drug report for Lopid indicates that it may cause mortality, basal cell carcinoma, cancer death, coronary events, gallstone, cholelithiasis, muscle pain, tenderness, weakness and myositis; skeletal muscle toxicity, rhabdomyolysis, markedly elevated creatine kinase, myoglobinuria, acute renal failure and myopathy when given in combination wi…	Regulatory Agency Communication	FDA approved drug report. Lopid (gemfibrozil)
PPARalpha	Agonists	PPARA	myositis	Musculoskeletal and connective tissue disorders	Confirmed/Reported	ciprofibrate, ciprofibric acid	Small Molecule	Postmarketing		Adverse reactions of unknown frequency reported during postmarketing experience with ciprofibrate were thrombocytopenia, pneumonitis, pulmonary fibrosis, liver function test abnormal, cholestasis, cytolysis, cholelithiasis, urticaria, pruritis, elevation of serum creatine phosphokinase, myopathy, myositis, rhabdomyolysis, photosensitivity reaction, eczema and erectile dysfunction. [Data from MHRA…	Regulatory Agency Communication	MHRA Summary of Product Characteristics. Ciprofibrate
PPARalpha	Agonists	PPARA	myositis	Musculoskeletal and connective tissue disorders	Confirmed/Reported	gemfibrozil	Small Molecule	Clinical		The special warnings and precautions for use section of the MHRA SmPC for Gemfibrozil indicates that it may cause myopathy, rhabdomyolysis, myositis, elevated creatine phosphokinase, gallstone formation, cholelithiasis, increased total cholesterol, increased LDL, elevated ALAT, elevated ASAT, elevated alkaline phosphatase, elevated LDH, elevated creatine kinase, elevated bilirubin, anaemia, leuco…	Regulatory Agency Communication	MHRA Summary of Product Characteristics. Gemfibrozil
PPARalpha	Agonists	PPARA	myositis	Musculoskeletal and connective tissue disorders	Confirmed/Reported	gemfibrozil	Small Molecule	Clinical		Rare (≥1/10,000 to <1/1,000) adverse reactions reported in clinical trials with Gemfibrozil included bone marrow failure, severe anaemia, thrombocytopenia, leukopenia, eosinophilia, depression, decreased libido, neuropathy peripheral, paraesthesia, dizziness, somnolence, vision blurred, laryngeal oedema, pancreatitis, appendicitis, jaundice cholestatic and hepatitis. Other safety issues are liste…	Regulatory Agency Communication	MHRA Summary of Product Characteristics. Gemfibrozil
PPARalpha	Agonists	PPARA	myositis	Musculoskeletal and connective tissue disorders	Suspected	gemfibrozil	Small Molecule	Postmarketing		Case report of a 49-year-old woman with chronic renal failure given gemfibrozil for hyperlipidemia who developed gemfibrozil-induced myositis.	Journal	Chin Med Sci J. 1994 Jun;9(2):129-31
PPARalpha	Agonists	PPARA	cold	Infections and infestations	Suspected	saroglitazar, saroglitazar magnesium	Small Molecule	Phase I		First-in-human phase I study of saroglitazar (PPARalpha/gamma agonist; 0.125-128 mg) in 96 healthy subjects. 11 subjects experienced adverse events including rash/itching, abdominal pain, nausea, cough, cold, headache, backache, body pain, calf pain, fever, malaise, giddiness, dyspepsia and diarrhea.	Journal	Clin Drug Investig, 33 (11), 809-16 Nov 2013
PPARalpha	Agonists	PPARA	common cold	Infections and infestations	Confirmed/Reported	gemfibrozil	Small Molecule	Clinical		Adverse reactions reported in clinical trials with Lopid are listed. [Data from FDA approved drug report for Lopid (gemfibrozil)]	Regulatory Agency Communication	FDA approved drug report. Lopid (gemfibrozil)
PPARalpha	Agonists	PPARA	nasopharyngitis	Infections and infestations	Confirmed/Reported	pemafibrate	Small Molecule	Clinical		Results from 2 clinical studies of pemafibrate (PPARalpha agonist) in patients with dyslipidemia. Adverse events (AEs) with an incidence higher than with placebo included nasopharyngitis, increased blood uric acid, abnormal liver function test, diabetes mellitus and increased creatine kinase and serum creatinine. Other AEs are listed.	Journal	Atherosclerosis. 2017 Jun;261:144-152
PPARalpha	Agonists	PPARA	nausea	Gastrointestinal disorders	Confirmed/Reported	clinofibrate	Small Molecule	Clinical		Side effects reported in 0.1-1% patients receiving Lipoclin are AST increase, ALT increase, CK increase, CPK increase, rash, pruritus, dermatitis, nausea, vomiting, loss of appetite, dyspepsia, abdominal pain, abdominal bloating and diarrhea. [Data from PMDA package insert for Lipoclin (clinofibrate; PPARalpha agonist)]	Regulatory Agency Communication	PMDA package insert. Lipoclin (clinofibrate)
PPARalpha	Agonists	PPARA	nausea	Gastrointestinal disorders	Confirmed/Reported	gemfibrozil	Small Molecule	Clinical		Adverse reactions reported in clinical trials with Lopid are listed. [Data from FDA approved drug report for Lopid (gemfibrozil)]	Regulatory Agency Communication	FDA approved drug report. Lopid (gemfibrozil)
PPARalpha	Agonists	PPARA	nausea	Gastrointestinal disorders	Confirmed/Reported	CIP-fenofibrate, fenofibrate	Small Molecule	Clinical		Side effects reported in 0.1-5% patients receiving Tricor are rash, itching, urticaria, nausea, vomiting, constipation, diarrhea, anorexia, epigastralgia, stomach discomfort, abnormal renal function tests including increased BUN and creatinine), anemia, decreased red blood cells, decreased hemoglobin, decreased hematocrit, leukocytosis, leukopenia, eosinophilia, thrombocytosis, headache, dizzines…	Regulatory Agency Communication	PMDA package insert. Tricor (fenofibrate)
PPARalpha	Agonists	PPARA	nausea	Gastrointestinal disorders	Confirmed/Reported	bezafibrate	Small Molecule	Clinical/Postmarketing		Uncommon (≥1/1,000 to <1/100) adverse reactions reported in clinical trials and during postmarketing experience with Bezalip were hypersensitivity reactions, anaphylactic reactions, dizziness, headache, abdominal pain, constipation, dyspepsia, abdominal distension, pruritus, urticaria, photosensitivity reaction, alopecia, rash, diarrhoea, nausea, cholestasis, muscular weakness, myalgia, muscle cr…	Regulatory Agency Communication	MHRA Summary of Product Characteristics. Bezalip (bezafibrate )
PPARalpha	Agonists	PPARA	nausea	Gastrointestinal disorders	Confirmed/Reported	bezafibrate	Small Molecule	Clinical		Side effects reported in 0.1-5% patients receiving Bezatol are CK increase, abdominal pain, nausea, rash, AST increase, ALT increase, LDH increase, anemia and uric acid increase. [Data from PMDA package insert for Bezatol (bezafibrate; pan-PPAR agonist)]	Regulatory Agency Communication	PMDA package insert. Bezatol (bezafibrate)
PPARalpha	Agonists	PPARA	nausea	Gastrointestinal disorders	Confirmed/Reported	gemfibrozil	Small Molecule	Clinical		Common (≥1/100 to < 1/10) adverse reactions reported in clinical trials with Gemfibrozil were vertigo, headache, diarrhoea, vomiting, nausea, abdominal pain, constipation, flatulence, eczema, rash and fatigue. [Data from MHRA Summary of Product Characteristics for Gemfibrozil]	Regulatory Agency Communication	MHRA Summary of Product Characteristics. Gemfibrozil
PPARalpha	Agonists	PPARA	nausea	Gastrointestinal disorders	Confirmed/Reported	ciprofibrate, ciprofibric acid	Small Molecule	Clinical		Common (≥1/100 to <1/10) adverse reactions reported in clinical trials with ciprofibrate were headache, dizziness, somnolence, vertigo, nausea, vomiting, diarrhoea, fatigue, dyspepsia, abdominal pain, rash, alopecia and myalgia. [Data from MHRA Summary of Product Characteristics for ciprofibrate]	Regulatory Agency Communication	MHRA Summary of Product Characteristics. Ciprofibrate
PPARalpha	Agonists	PPARA	nausea	Gastrointestinal disorders	Suspected	saroglitazar, saroglitazar magnesium	Small Molecule	Phase I		First-in-human phase I study of saroglitazar (PPARalpha/gamma agonist; 0.125-128 mg) in 96 healthy subjects. 11 subjects experienced adverse events including rash/itching, abdominal pain, nausea, cough, cold, headache, backache, body pain, calf pain, fever, malaise, giddiness, dyspepsia and diarrhea.	Journal	Clin Drug Investig, 33 (11), 809-16 Nov 2013
PPARalpha	Agonists	PPARA	nausea	Gastrointestinal disorders	Suspected	elafibranor	Small Molecule	Clinical		Clinical trial of elafibranor (PPARalpha and PPARdelta agonist) in patients with nonalcoholic steatohepatitis. Treatment-related serious adverse events were reported in 2 patients receiving the 80 mg dose (spontaneous abortion, ataxia, fasciculation, and tremor) and in 2 patients receiving the 120 mg dose (acute pancreatitis, Parkinson’s disease). A mild statistically significant increase in seru…	Journal	Gastroenterology. 2016 May;150(5):1147-1159.e5
PPARalpha	Agonists	PPARA	cancer	Neoplasms benign, malignant and unspecified (incl cysts and polyps)	Suspected			Preclinical	mouse,rat	Chronic pharmacological activation of PPARalpha is invariably associated with cancer in rats and mice.	Journal	PPAR Res. 2008;2008:103167
PPARalpha	Agonists	PPARA	malignancy	Neoplasms benign, malignant and unspecified (incl cysts and polyps)	Confirmed/Reported	clofibrate	Small Molecule	Clinical/Postmarketing		The warnings and precautions section of the FDA approved drug report for Lopid indicates that it may cause mortality, basal cell carcinoma, cancer death, coronary events, gallstone, cholelithiasis, muscle pain, tenderness, weakness and myositis; skeletal muscle toxicity, rhabdomyolysis, markedly elevated creatine kinase, myoglobinuria, acute renal failure and myopathy when given in combination wi…	Regulatory Agency Communication	FDA approved drug report. Lopid (gemfibrozil)
PPARalpha	Agonists	PPARA	malignancy	Neoplasms benign, malignant and unspecified (incl cysts and polyps)	Confirmed/Reported	gemfibrozil	Small Molecule	Clinical		The warnings and precautions section of the FDA approved drug report for Lopid indicates that it may cause mortality, basal cell carcinoma, cancer death, coronary events, gallstone, cholelithiasis, muscle pain, tenderness, weakness and myositis; skeletal muscle toxicity, rhabdomyolysis, markedly elevated creatine kinase, myoglobinuria, acute renal failure and myopathy when given in combination wi…	Regulatory Agency Communication	FDA approved drug report. Lopid (gemfibrozil)
PPARalpha	Agonists	PPARA	nephrotoxicity	Renal and urinary disorders	Refuted/Not Associated	gemfibrozil	Small Molecule	Preclinical	human (in vitro)	Study evaluating an in vitro model to predict drug-induced nephrotoxicity during drug discovery. Nephrotoxic (38) and non-nephrotoxic (24) drugs used for validation are listed.	Journal	Arch Toxicol. 2018 Oct;92(10):3175-3190
PPARalpha	Agonists	PPARA	nephrotoxicity	Renal and urinary disorders	Suspected	CIP-fenofibrate, fenofibrate	Small Molecule	Preclinical	human (in vitro)	Study evaluating an in vitro model to predict drug-induced nephrotoxicity during drug discovery. Nephrotoxic (38) and non-nephrotoxic (24) drugs used for validation are listed.	Journal	Arch Toxicol. 2018 Oct;92(10):3175-3190
PPARalpha	Agonists	PPARA	neuropathy peripheral	Nervous system disorders	Confirmed/Reported	gemfibrozil	Small Molecule	Clinical		Rare (≥1/10,000 to <1/1,000) adverse reactions reported in clinical trials with Gemfibrozil included bone marrow failure, severe anaemia, thrombocytopenia, leukopenia, eosinophilia, depression, decreased libido, neuropathy peripheral, paraesthesia, dizziness, somnolence, vision blurred, laryngeal oedema, pancreatitis, appendicitis, jaundice cholestatic and hepatitis. Other safety issues are liste…	Regulatory Agency Communication	MHRA Summary of Product Characteristics. Gemfibrozil
PPARalpha	Agonists	PPARA	peripheral neuritis	Nervous system disorders	Confirmed/Reported	gemfibrozil	Small Molecule	Clinical		Adverse reactions reported in clinical trials with Lopid are listed. [Data from FDA approved drug report for Lopid (gemfibrozil)]	Regulatory Agency Communication	FDA approved drug report. Lopid (gemfibrozil)
PPARalpha	Agonists	PPARA	peripheral neuropathy	Nervous system disorders	Confirmed/Reported	bezafibrate	Small Molecule	Clinical/Postmarketing		Rare (≥1/10,000 to <1/1,000) adverse reactions reported in clinical trials and during postmarketing experience with Bezalip were peripheral neuropathy, paraesthesia, depression, insomnia and pancreatitis. [Data from MHRA Summary of Product Characteristics for Bezalip (bezafibrate )]	Regulatory Agency Communication	MHRA Summary of Product Characteristics. Bezalip (bezafibrate )
PPARalpha	Agonists	PPARA	peripheral neuropathy	Nervous system disorders	Confirmed/Reported	gemfibrozil	Small Molecule	Postmarketing		Review on drugs that cause peripheral neuropathy	Regulatory Agency Communication	Butlletí de Farmacovigilància de Catalunya-Vol. 16, núm. 1 gener - febrer 2018
PPARalpha	Agonists	PPARA	mucocutaneous ocular syndrome	Skin and subcutaneous tissue disorders	Confirmed/Reported	bezafibrate	Small Molecule	Clinical		Side effects of unknown frequency reported in patients receiving Bezatol are somnolence, insomnia, numbness, muscle spasms, stomach ulcer, heartburn, dry mouth, photosensitivity, thrombocytopenia, and serious rhabdomyolysis, acute renal injury, renal damage, shock, anaphylaxis, facial edema, swelling of the lips, hepatic dysfunction, jaundice, oculomucocutaneous syndrome, Stevens-Johnson syndrome…	Regulatory Agency Communication	PMDA package insert. Bezatol (bezafibrate)
PPARalpha	Agonists	PPARA	edema	General disorders and administration site conditions	Confirmed/Reported	CIP-fenofibrate, fenofibrate	Small Molecule	Clinical		Side effects with unknown frequency reported in patients receiving Tricor are erythema multiforme, stomatitis, flatulence, heartburn, muscle pain, muscle cramps, stiffness, thrombocytopenia, unsteadiness, cholelithiasis, cholecystitis edema, fever, erectile dysfunction, frequent urination, increased blood homocysteine, numbness, hot flashes, and serious rhabdomyolysis, liver disorder, hepatic dys…	Regulatory Agency Communication	PMDA package insert. Tricor (fenofibrate)
PPARalpha	Agonists	PPARA	edema	General disorders and administration site conditions	Confirmed/Reported	bezafibrate	Small Molecule	Clinical		Side effects of unknown frequency reported in patients receiving Bezatol are somnolence, insomnia, numbness, muscle spasms, stomach ulcer, heartburn, dry mouth, photosensitivity, thrombocytopenia, and serious rhabdomyolysis, acute renal injury, renal damage, shock, anaphylaxis, facial edema, swelling of the lips, hepatic dysfunction, jaundice, oculomucocutaneous syndrome, Stevens-Johnson syndrome…	Regulatory Agency Communication	PMDA package insert. Bezatol (bezafibrate)
PPARalpha	Agonists	PPARA	edema	General disorders and administration site conditions	Suspected	ragaglitazar	Small Molecule	Clinical		Review of saroglitazar (PPAR alpha/gamma agonist; 4 mg once daily) for managing hypertriglyceridemia in patients with type II diabetes. In clinical studies, the most common adverse events (AEs) were asthenia, gastritis, chest discomfort, peripheral edema, dizziness, tremors and dyspepsia. AEs reported in preclinical studies are listed. AEs of active comparators and other drugs are listed.	Journal	Diabetes Metab Syndr Obes, 8, 189-96 2015 Apr 15
PPARalpha	Agonists	PPARA	peripheral edema	General disorders and administration site conditions	Confirmed/Reported			Clinical/Postmarketing		The main adverse events of thiazolidinediones include weight gain, heart failure, bone fractures (only women), bladder cancer (especially with pioglitazone) and peripheral edema. [Data from a review on antidiabetic drugs for non-alcoholic fatty liver disease]	Journal	Pharmaceuticals (Basel). 2018 Nov 8;11(4). pii: E121
PPARalpha	Agonists	PPARA	peripheral edema	General disorders and administration site conditions	Confirmed/Reported	saroglitazar, saroglitazar magnesium	Small Molecule	Clinical		Review of saroglitazar (PPAR alpha/gamma agonist; 4 mg once daily) for managing hypertriglyceridemia in patients with type II diabetes. In clinical studies, the most common adverse events (AEs) were asthenia, gastritis, chest discomfort, peripheral edema, dizziness, tremors and dyspepsia. AEs reported in preclinical studies are listed. AEs of active comparators and other drugs are listed.	Journal	Diabetes Metab Syndr Obes, 8, 189-96 2015 Apr 15
PPARalpha	Agonists	PPARA	increased ROS production	Metabolism and nutrition disorders	Suspected	clofibrate	Small Molecule	Preclinical	mouse (in vitro)	In vitro study in murine hepatocytes investigating the mechanism of clofibrate-induced hepatotoxicity. Results showed that clofibrate impairs mitochondrial function, leading to increased ROS production that contributes to hepatocyte death.	Journal	Free Radic Biol Med. 2001 Sep 1;31(5):659-69
PPARalpha	Agonists	PPARA	oxidative damage	Metabolism and nutrition disorders	Suspected	clofibrate	Small Molecule	Preclinical	mouse	Study demonstrating that clofibrate caused hepatic cancer in mice by inducing oxidative and mitochondrial damage.	Journal	Free Radic Biol Med. 1999 Nov;27(9-10):1095-102
PPARalpha	Agonists	PPARA	oxidative stress	Metabolism and nutrition disorders	Suspected	CIP-fenofibrate, fenofibrate	Small Molecule	Preclinical	mouse,rat	Review assessing the association between PPARalpha agonists (such as clofibrate, bezafibrate and fenofibrate) and cancer progression. PPARalpha agonists induce hepatocarcinoma and peroxisome proliferation in rodents, which may be linked to the oxidative stress and mitochondrial damage caused by these drugs. No evidence of such toxicities has been seen in humans.	Journal	PPAR Res. 2008;2008:256251
PPARalpha	Agonists	PPARA	oxidative stress	Metabolism and nutrition disorders	Suspected	clofibrate	Small Molecule	Preclinical	mouse,rat	Review assessing the association between PPARalpha agonists (such as clofibrate, bezafibrate and fenofibrate) and cancer progression. PPARalpha agonists induce hepatocarcinoma and peroxisome proliferation in rodents, which may be linked to the oxidative stress and mitochondrial damage caused by these drugs. No evidence of such toxicities has been seen in humans.	Journal	PPAR Res. 2008;2008:256251
PPARalpha	Agonists	PPARA	oxidative stress	Metabolism and nutrition disorders	Suspected	bezafibrate	Small Molecule	Preclinical	mouse,rat	Review assessing the association between PPARalpha agonists (such as clofibrate, bezafibrate and fenofibrate) and cancer progression. PPARalpha agonists induce hepatocarcinoma and peroxisome proliferation in rodents, which may be linked to the oxidative stress and mitochondrial damage caused by these drugs. No evidence of such toxicities has been seen in humans.	Journal	PPAR Res. 2008;2008:256251
PPARalpha	Agonists	PPARA	body pain	General disorders and administration site conditions	Suspected	saroglitazar, saroglitazar magnesium	Small Molecule	Phase I		First-in-human phase I study of saroglitazar (PPARalpha/gamma agonist; 0.125-128 mg) in 96 healthy subjects. 11 subjects experienced adverse events including rash/itching, abdominal pain, nausea, cough, cold, headache, backache, body pain, calf pain, fever, malaise, giddiness, dyspepsia and diarrhea.	Journal	Clin Drug Investig, 33 (11), 809-16 Nov 2013
PPARalpha	Agonists	PPARA	calf pain	Musculoskeletal and connective tissue disorders	Suspected	saroglitazar, saroglitazar magnesium	Small Molecule	Phase I		First-in-human phase I study of saroglitazar (PPARalpha/gamma agonist; 0.125-128 mg) in 96 healthy subjects. 11 subjects experienced adverse events including rash/itching, abdominal pain, nausea, cough, cold, headache, backache, body pain, calf pain, fever, malaise, giddiness, dyspepsia and diarrhea.	Journal	Clin Drug Investig, 33 (11), 809-16 Nov 2013
PPARalpha	Agonists	PPARA	extremities pain	Musculoskeletal and connective tissue disorders	Confirmed/Reported	gemfibrozil	Small Molecule	Clinical		Adverse reactions reported in clinical trials with Lopid are listed. [Data from FDA approved drug report for Lopid (gemfibrozil)]	Regulatory Agency Communication	FDA approved drug report. Lopid (gemfibrozil)
PPARalpha	Agonists	PPARA	leg pain	Musculoskeletal and connective tissue disorders	Confirmed/Reported	CIP-fenofibrate, fenofibrate	Small Molecule	Clinical		Side effects reported in <0.1% patients receiving Tricor are hepatomegaly, hair loss, photosensitivity, abdominal pain, dry mouth, abdominal bloating, weakness, swelling, leg pain and dysgeusia. [Data from PMDA package insert for Tricor (fenofibrate; PPARalpha agonist)]	Regulatory Agency Communication	PMDA package insert. Tricor (fenofibrate)
PPARalpha	Agonists	PPARA	pain in extremity	Musculoskeletal and connective tissue disorders	Confirmed/Reported	gemfibrozil	Small Molecule	Clinical		Rare (≥1/10,000 to <1/1,000) adverse reactions reported in clinical trials with Gemfibrozil included bone marrow failure, severe anaemia, thrombocytopenia, leukopenia, eosinophilia, depression, decreased libido, neuropathy peripheral, paraesthesia, dizziness, somnolence, vision blurred, laryngeal oedema, pancreatitis, appendicitis, jaundice cholestatic and hepatitis. Other safety issues are liste…	Regulatory Agency Communication	MHRA Summary of Product Characteristics. Gemfibrozil
PPARalpha	Agonists	PPARA	palpitation	Cardiac disorders	Confirmed/Reported	CIP-fenofibrate, fenofibrate	Small Molecule	Clinical		Side effects reported in 0.1-5% patients receiving Tricor are rash, itching, urticaria, nausea, vomiting, constipation, diarrhea, anorexia, epigastralgia, stomach discomfort, abnormal renal function tests including increased BUN and creatinine), anemia, decreased red blood cells, decreased hemoglobin, decreased hematocrit, leukocytosis, leukopenia, eosinophilia, thrombocytosis, headache, dizzines…	Regulatory Agency Communication	PMDA package insert. Tricor (fenofibrate)
PPARalpha	Agonists	PPARA	pancreatic carcinoma	Neoplasms benign, malignant and unspecified (incl cysts and polyps)	Suspected	CIP-fenofibrate, fenofibrate	Small Molecule	Preclinical	rat	24-month study of fenofibrate in Wistar rats receiving up to 200 mg/kg/day (up to 6 times MRHD). At 200 mg/kg/day, the incidence of liver carcinomas was significantly increased in both sexes. A statistically significant increase in pancreatic carcinomas was observed in males at 1 and 6 times the MRHD; an increase in pancreatic adenomas and benign testicular interstitial cell tumors was observed a…	Regulatory Agency Communication	FDA approved drug report. Tricor (fenofibrate)
PPARalpha	Agonists	PPARA	pancreatitis	Gastrointestinal disorders	Confirmed/Reported	CIP-fenofibrate, fenofibrate	Small Molecule	Clinical		Side effects with unknown frequency reported in patients receiving Tricor are erythema multiforme, stomatitis, flatulence, heartburn, muscle pain, muscle cramps, stiffness, thrombocytopenia, unsteadiness, cholelithiasis, cholecystitis edema, fever, erectile dysfunction, frequent urination, increased blood homocysteine, numbness, hot flashes, and serious rhabdomyolysis, liver disorder, hepatic dys…	Regulatory Agency Communication	PMDA package insert. Tricor (fenofibrate)
PPARalpha	Agonists	PPARA	pancreatitis	Gastrointestinal disorders	Confirmed/Reported	gemfibrozil	Small Molecule	Clinical		Adverse reactions reported in clinical trials with Lopid are listed. [Data from FDA approved drug report for Lopid (gemfibrozil)]	Regulatory Agency Communication	FDA approved drug report. Lopid (gemfibrozil)
PPARalpha	Agonists	PPARA	pancreatitis	Gastrointestinal disorders	Confirmed/Reported	clofibrate	Small Molecule	Clinical/Postmarketing		The warnings and precautions section of the FDA approved drug report for Lopid indicates that it may cause mortality, basal cell carcinoma, cancer death, coronary events, gallstone, cholelithiasis, muscle pain, tenderness, weakness and myositis; skeletal muscle toxicity, rhabdomyolysis, markedly elevated creatine kinase, myoglobinuria, acute renal failure and myopathy when given in combination wi…	Regulatory Agency Communication	FDA approved drug report. Lopid (gemfibrozil)
PPARalpha	Agonists	PPARA	pancreatitis	Gastrointestinal disorders	Confirmed/Reported	CIP-fenofibrate, fenofibrate	Small Molecule	Clinical		In a randomized trial of Tricor, the risk of pancreatitis and venous thromboembolism (including pulmonary embolism and deep vein thrombosis) was higher with Tricor than with placebo. [Data from PMDA package insert for Tricor (fenofibrate; PPARalpha agonist)]	Regulatory Agency Communication	PMDA package insert. Tricor (fenofibrate)
PPARalpha	Agonists	PPARA	pancreatitis	Gastrointestinal disorders	Confirmed/Reported	bezafibrate	Small Molecule	Clinical/Postmarketing		Rare (≥1/10,000 to <1/1,000) adverse reactions reported in clinical trials and during postmarketing experience with Bezalip were peripheral neuropathy, paraesthesia, depression, insomnia and pancreatitis. [Data from MHRA Summary of Product Characteristics for Bezalip (bezafibrate )]	Regulatory Agency Communication	MHRA Summary of Product Characteristics. Bezalip (bezafibrate )
PPARalpha	Agonists	PPARA	pancreatitis	Gastrointestinal disorders	Confirmed/Reported	gemfibrozil	Small Molecule	Clinical		Rare (≥1/10,000 to <1/1,000) adverse reactions reported in clinical trials with Gemfibrozil included bone marrow failure, severe anaemia, thrombocytopenia, leukopenia, eosinophilia, depression, decreased libido, neuropathy peripheral, paraesthesia, dizziness, somnolence, vision blurred, laryngeal oedema, pancreatitis, appendicitis, jaundice cholestatic and hepatitis. Other safety issues are liste…	Regulatory Agency Communication	MHRA Summary of Product Characteristics. Gemfibrozil
PPARalpha	Agonists	PPARA	pancreatitis	Gastrointestinal disorders	Suspected	gemfibrozil	Small Molecule	Clinical/Postmarketing		The warnings and precautions section of the FDA approved drug report for Lopid indicates that it may cause mortality, basal cell carcinoma, cancer death, coronary events, gallstone, cholelithiasis, muscle pain, tenderness, weakness and myositis; skeletal muscle toxicity, rhabdomyolysis, markedly elevated creatine kinase, myoglobinuria, acute renal failure and myopathy when given in combination wi…	Regulatory Agency Communication	FDA approved drug report. Lopid (gemfibrozil)
PPARalpha	Agonists	PPARA	pancreatitis	Gastrointestinal disorders	Suspected	CIP-fenofibrate, fenofibrate	Small Molecule	Postmarketing		Case report of a 79-year-old male who developed fenofibrate-induced pancreatitis.	Congress Alert	American College of Gastroenterology (ACG) 2018, Poster 1832
PPARalpha	Agonists	PPARA	pancreatitis	Gastrointestinal disorders	Suspected	CIP-fenofibrate, fenofibrate	Small Molecule	Postmarketing		Case report of a 79-year-old male who developed pancreatitis induced by fenofibrate (PPARalpha agonist).	Journal	Case Rep Gastrointest Med. 2018 Sep 9;2018:4580860
PPARalpha	Agonists	PPARA	acute pancreatitis	Gastrointestinal disorders	Suspected	elafibranor	Small Molecule	Clinical		Clinical trial of elafibranor (PPARalpha and PPARdelta agonist) in patients with nonalcoholic steatohepatitis. Treatment-related serious adverse events were reported in 2 patients receiving the 80 mg dose (spontaneous abortion, ataxia, fasciculation, and tremor) and in 2 patients receiving the 120 mg dose (acute pancreatitis, Parkinson’s disease). A mild statistically significant increase in seru…	Journal	Gastroenterology. 2016 May;150(5):1147-1159.e5
PPARalpha	Agonists	PPARA	acute pancreatitis	Gastrointestinal disorders	Suspected	bezafibrate	Small Molecule	Postmarketing		Literature search reporting cases of drug-induced acute pancreatitis.	Congress Alert	American College of Gastroenterology (ACG) 2018, Poster 0889
PPARalpha	Agonists	PPARA	acute pancreatitis	Gastrointestinal disorders	Suspected	CIP-fenofibrate, fenofibrate	Small Molecule	Postmarketing		Study analyzing the causes of drug-induced acute pancreatitis in Korea. The most common causative medications were L-asparaginase (18), azathioprine (6), methylprednisolone (6) and fenofibrate (5).	Journal	Pancreas. 2018 Oct 10
PPARalpha	Agonists	PPARA	pancytopenia	Blood and lymphatic system disorders	Confirmed/Reported	bezafibrate	Small Molecule	Clinical/Postmarketing		Very rare (<1/10,000) adverse reactions reported in clinical trials and during postmarketing experience with Bezalip were pancytopenia, thrombocytopenic purpura, cholelithiasis, erythema multiforme, Stevens-Johnson syndrome, toxic epidermal necrolysis, rhabdomyolysis, interstitial lung disease, haemoglobin decreased, platelet increased, white blood cell count decreased, gamma-glutamyl transferase…	Regulatory Agency Communication	MHRA Summary of Product Characteristics. Bezalip (bezafibrate )
PPARalpha	Agonists	PPARA	paraesthesia	Nervous system disorders	Confirmed/Reported	gemfibrozil	Small Molecule	Clinical		Rare (≥1/10,000 to <1/1,000) adverse reactions reported in clinical trials with Gemfibrozil included bone marrow failure, severe anaemia, thrombocytopenia, leukopenia, eosinophilia, depression, decreased libido, neuropathy peripheral, paraesthesia, dizziness, somnolence, vision blurred, laryngeal oedema, pancreatitis, appendicitis, jaundice cholestatic and hepatitis. Other safety issues are liste…	Regulatory Agency Communication	MHRA Summary of Product Characteristics. Gemfibrozil
PPARalpha	Agonists	PPARA	paraesthesia	Nervous system disorders	Confirmed/Reported	bezafibrate	Small Molecule	Clinical/Postmarketing		Rare (≥1/10,000 to <1/1,000) adverse reactions reported in clinical trials and during postmarketing experience with Bezalip were peripheral neuropathy, paraesthesia, depression, insomnia and pancreatitis. [Data from MHRA Summary of Product Characteristics for Bezalip (bezafibrate )]	Regulatory Agency Communication	MHRA Summary of Product Characteristics. Bezalip (bezafibrate )
PPARalpha	Agonists	PPARA	paresthesia	Nervous system disorders	Confirmed/Reported	gemfibrozil	Small Molecule	Clinical		Adverse reactions reported in clinical trials with Lopid are listed. [Data from FDA approved drug report for Lopid (gemfibrozil)]	Regulatory Agency Communication	FDA approved drug report. Lopid (gemfibrozil)
PPARalpha	Agonists	PPARA	Parkinson disease	Nervous system disorders	Suspected	elafibranor	Small Molecule	Clinical		Clinical trial of elafibranor (PPARalpha and PPARdelta agonist) in patients with nonalcoholic steatohepatitis. Treatment-related serious adverse events were reported in 2 patients receiving the 80 mg dose (spontaneous abortion, ataxia, fasciculation, and tremor) and in 2 patients receiving the 120 mg dose (acute pancreatitis, Parkinson’s disease). A mild statistically significant increase in seru…	Journal	Gastroenterology. 2016 May;150(5):1147-1159.e5
PPARalpha	Agonists	PPARA	peripheral vascular disease	Vascular disorders	Confirmed/Reported	gemfibrozil	Small Molecule	Clinical		Adverse reactions reported in clinical trials with Lopid are listed. [Data from FDA approved drug report for Lopid (gemfibrozil)]	Regulatory Agency Communication	FDA approved drug report. Lopid (gemfibrozil)
PPARalpha	Agonists	PPARA	photosensitivity	Skin and subcutaneous tissue disorders	Confirmed/Reported	CIP-fenofibrate, fenofibrate	Small Molecule	Clinical		Side effects reported in <0.1% patients receiving Tricor are hepatomegaly, hair loss, photosensitivity, abdominal pain, dry mouth, abdominal bloating, weakness, swelling, leg pain and dysgeusia. [Data from PMDA package insert for Tricor (fenofibrate; PPARalpha agonist)]	Regulatory Agency Communication	PMDA package insert. Tricor (fenofibrate)
PPARalpha	Agonists	PPARA	photosensitivity	Skin and subcutaneous tissue disorders	Confirmed/Reported	bezafibrate	Small Molecule	Clinical		Side effects of unknown frequency reported in patients receiving Bezatol are somnolence, insomnia, numbness, muscle spasms, stomach ulcer, heartburn, dry mouth, photosensitivity, thrombocytopenia, and serious rhabdomyolysis, acute renal injury, renal damage, shock, anaphylaxis, facial edema, swelling of the lips, hepatic dysfunction, jaundice, oculomucocutaneous syndrome, Stevens-Johnson syndrome…	Regulatory Agency Communication	PMDA package insert. Bezatol (bezafibrate)
PPARalpha	Agonists	PPARA	photosensitivity	Skin and subcutaneous tissue disorders	Confirmed/Reported	gemfibrozil	Small Molecule	Clinical		Adverse reactions reported in clinical trials with Lopid are listed. [Data from FDA approved drug report for Lopid (gemfibrozil)]	Regulatory Agency Communication	FDA approved drug report. Lopid (gemfibrozil)
PPARalpha	Agonists	PPARA	photosensitivity reaction	Skin and subcutaneous tissue disorders	Confirmed/Reported	gemfibrozil	Small Molecule	Clinical		Rare (≥1/10,000 to <1/1,000) adverse reactions reported in clinical trials with Gemfibrozil included bone marrow failure, severe anaemia, thrombocytopenia, leukopenia, eosinophilia, depression, decreased libido, neuropathy peripheral, paraesthesia, dizziness, somnolence, vision blurred, laryngeal oedema, pancreatitis, appendicitis, jaundice cholestatic and hepatitis. Other safety issues are liste…	Regulatory Agency Communication	MHRA Summary of Product Characteristics. Gemfibrozil
PPARalpha	Agonists	PPARA	photosensitivity reaction	Skin and subcutaneous tissue disorders	Confirmed/Reported	bezafibrate	Small Molecule	Clinical/Postmarketing		Uncommon (≥1/1,000 to <1/100) adverse reactions reported in clinical trials and during postmarketing experience with Bezalip were hypersensitivity reactions, anaphylactic reactions, dizziness, headache, abdominal pain, constipation, dyspepsia, abdominal distension, pruritus, urticaria, photosensitivity reaction, alopecia, rash, diarrhoea, nausea, cholestasis, muscular weakness, myalgia, muscle cr…	Regulatory Agency Communication	MHRA Summary of Product Characteristics. Bezalip (bezafibrate )
PPARalpha	Agonists	PPARA	photosensitivity reaction	Skin and subcutaneous tissue disorders	Confirmed/Reported	ciprofibrate, ciprofibric acid	Small Molecule	Postmarketing		Adverse reactions of unknown frequency reported during postmarketing experience with ciprofibrate were thrombocytopenia, pneumonitis, pulmonary fibrosis, liver function test abnormal, cholestasis, cytolysis, cholelithiasis, urticaria, pruritis, elevation of serum creatine phosphokinase, myopathy, myositis, rhabdomyolysis, photosensitivity reaction, eczema and erectile dysfunction. [Data from MHRA…	Regulatory Agency Communication	MHRA Summary of Product Characteristics. Ciprofibrate
PPARalpha	Agonists	PPARA	photosensitization	Skin and subcutaneous tissue disorders	Suspected	CIP-fenofibrate, fenofibrate	Small Molecule	Postmarketing		Report of four cases of fenofibrate-induced photosensitization with different types of cutaneous eruptions such as papulovesicular, lichenoid, and sunburn-like rashes.	Journal	Photodermatol Photoimmunol Photomed. 2017 Mar 20
PPARalpha	Agonists	PPARA	phototoxic reaction	Skin and subcutaneous tissue disorders	Suspected	CIP-fenofibrate, fenofibrate	Small Molecule	Postmarketing		Case series of 4 patients presenting eczematous rashes after experiencing phototoxic reactions to fenofibrate (PPARalpha agonist).	Journal	Contact Dermatitis, 23 (4), 284 Oct 1990
PPARalpha	Agonists	PPARA	platelets increased	Investigations	Confirmed/Reported	bezafibrate	Small Molecule	Clinical/Postmarketing		Very rare (<1/10,000) adverse reactions reported in clinical trials and during postmarketing experience with Bezalip were pancytopenia, thrombocytopenic purpura, cholelithiasis, erythema multiforme, Stevens-Johnson syndrome, toxic epidermal necrolysis, rhabdomyolysis, interstitial lung disease, haemoglobin decreased, platelet increased, white blood cell count decreased, gamma-glutamyl transferase…	Regulatory Agency Communication	MHRA Summary of Product Characteristics. Bezalip (bezafibrate )
PPARalpha	Agonists	PPARA	pneumonitis	Respiratory, thoracic and mediastinal disorders	Confirmed/Reported	ciprofibrate, ciprofibric acid	Small Molecule	Postmarketing		Adverse reactions of unknown frequency reported during postmarketing experience with ciprofibrate were thrombocytopenia, pneumonitis, pulmonary fibrosis, liver function test abnormal, cholestasis, cytolysis, cholelithiasis, urticaria, pruritis, elevation of serum creatine phosphokinase, myopathy, myositis, rhabdomyolysis, photosensitivity reaction, eczema and erectile dysfunction. [Data from MHRA…	Regulatory Agency Communication	MHRA Summary of Product Characteristics. Ciprofibrate
PPARalpha	Agonists	PPARA	pollakiuria	Renal and urinary disorders	Confirmed/Reported	bezafibrate	Small Molecule	Clinical		Side effects of unknown frequency reported in patients receiving Bezatol are somnolence, insomnia, numbness, muscle spasms, stomach ulcer, heartburn, dry mouth, photosensitivity, thrombocytopenia, and serious rhabdomyolysis, acute renal injury, renal damage, shock, anaphylaxis, facial edema, swelling of the lips, hepatic dysfunction, jaundice, oculomucocutaneous syndrome, Stevens-Johnson syndrome…	Regulatory Agency Communication	PMDA package insert. Bezatol (bezafibrate)
PPARalpha	Agonists	PPARA	pollakiuria	Renal and urinary disorders	Confirmed/Reported	CIP-fenofibrate, fenofibrate	Small Molecule	Clinical		Side effects with unknown frequency reported in patients receiving Tricor are erythema multiforme, stomatitis, flatulence, heartburn, muscle pain, muscle cramps, stiffness, thrombocytopenia, unsteadiness, cholelithiasis, cholecystitis edema, fever, erectile dysfunction, frequent urination, increased blood homocysteine, numbness, hot flashes, and serious rhabdomyolysis, liver disorder, hepatic dys…	Regulatory Agency Communication	PMDA package insert. Tricor (fenofibrate)
PPARalpha	Agonists	PPARA	itching	Skin and subcutaneous tissue disorders	Confirmed/Reported	CIP-fenofibrate, fenofibrate	Small Molecule	Clinical		Side effects reported in 0.1-5% patients receiving Tricor are rash, itching, urticaria, nausea, vomiting, constipation, diarrhea, anorexia, epigastralgia, stomach discomfort, abnormal renal function tests including increased BUN and creatinine), anemia, decreased red blood cells, decreased hemoglobin, decreased hematocrit, leukocytosis, leukopenia, eosinophilia, thrombocytosis, headache, dizzines…	Regulatory Agency Communication	PMDA package insert. Tricor (fenofibrate)
PPARalpha	Agonists	PPARA	itching	Skin and subcutaneous tissue disorders	Confirmed/Reported	pemafibrate	Small Molecule	Clinical		Side effects reported in 0.1-1% patients receiving Parmodia are liver dysfunction, AST, ALT and CK elevation, increased blood myoglobin, myalgia, rash, itching, increased glycohemoglobin, increased LDL and increased blood uric acid. [Data from PMDA package insert for Parmodia (pemafibrate; PPARalpha agonist)]	Regulatory Agency Communication	PMDA package insert. Parmodia (pemafibrate)
PPARalpha	Agonists	PPARA	itching	Skin and subcutaneous tissue disorders	Confirmed/Reported	bezafibrate	Small Molecule	Clinical		Side effects reported in <0.1% patients receiving Bezatol are headache, dizziness, muscle pain, loss of appetite, vomiting, abdominal bloating, diarrhea, stomatitis, constipation, itching, urticaria, leukopenia, thrombocytosis, hypoglycemia, general malaise and hair loss. [Data from PMDA package insert for Bezatol (bezafibrate; pan-PPAR agonist)]	Regulatory Agency Communication	PMDA package insert. Bezatol (bezafibrate)
PPARalpha	Agonists	PPARA	itching	Skin and subcutaneous tissue disorders	Suspected	saroglitazar, saroglitazar magnesium	Small Molecule	Phase I		First-in-human phase I study of saroglitazar (PPARalpha/gamma agonist; 0.125-128 mg) in 96 healthy subjects. 11 subjects experienced adverse events including rash/itching, abdominal pain, nausea, cough, cold, headache, backache, body pain, calf pain, fever, malaise, giddiness, dyspepsia and diarrhea.	Journal	Clin Drug Investig, 33 (11), 809-16 Nov 2013
PPARalpha	Agonists	PPARA	pruritis	Skin and subcutaneous tissue disorders	Confirmed/Reported	ciprofibrate, ciprofibric acid	Small Molecule	Postmarketing		Adverse reactions of unknown frequency reported during postmarketing experience with ciprofibrate were thrombocytopenia, pneumonitis, pulmonary fibrosis, liver function test abnormal, cholestasis, cytolysis, cholelithiasis, urticaria, pruritis, elevation of serum creatine phosphokinase, myopathy, myositis, rhabdomyolysis, photosensitivity reaction, eczema and erectile dysfunction. [Data from MHRA…	Regulatory Agency Communication	MHRA Summary of Product Characteristics. Ciprofibrate
PPARalpha	Agonists	PPARA	pruritus	Skin and subcutaneous tissue disorders	Confirmed/Reported	gemfibrozil	Small Molecule	Clinical		Rare (≥1/10,000 to <1/1,000) adverse reactions reported in clinical trials with Gemfibrozil included bone marrow failure, severe anaemia, thrombocytopenia, leukopenia, eosinophilia, depression, decreased libido, neuropathy peripheral, paraesthesia, dizziness, somnolence, vision blurred, laryngeal oedema, pancreatitis, appendicitis, jaundice cholestatic and hepatitis. Other safety issues are liste…	Regulatory Agency Communication	MHRA Summary of Product Characteristics. Gemfibrozil
PPARalpha	Agonists	PPARA	pruritus	Skin and subcutaneous tissue disorders	Confirmed/Reported	bezafibrate	Small Molecule	Clinical/Postmarketing		Uncommon (≥1/1,000 to <1/100) adverse reactions reported in clinical trials and during postmarketing experience with Bezalip were hypersensitivity reactions, anaphylactic reactions, dizziness, headache, abdominal pain, constipation, dyspepsia, abdominal distension, pruritus, urticaria, photosensitivity reaction, alopecia, rash, diarrhoea, nausea, cholestasis, muscular weakness, myalgia, muscle cr…	Regulatory Agency Communication	MHRA Summary of Product Characteristics. Bezalip (bezafibrate )
PPARalpha	Agonists	PPARA	pruritus	Skin and subcutaneous tissue disorders	Confirmed/Reported	gemfibrozil	Small Molecule	Clinical		Adverse reactions reported in clinical trials with Lopid are listed. [Data from FDA approved drug report for Lopid (gemfibrozil)]	Regulatory Agency Communication	FDA approved drug report. Lopid (gemfibrozil)
PPARalpha	Agonists	PPARA	pruritus	Skin and subcutaneous tissue disorders	Confirmed/Reported	clinofibrate	Small Molecule	Clinical		Side effects reported in 0.1-1% patients receiving Lipoclin are AST increase, ALT increase, CK increase, CPK increase, rash, pruritus, dermatitis, nausea, vomiting, loss of appetite, dyspepsia, abdominal pain, abdominal bloating and diarrhea. [Data from PMDA package insert for Lipoclin (clinofibrate; PPARalpha agonist)]	Regulatory Agency Communication	PMDA package insert. Lipoclin (clinofibrate)
PPARalpha	Agonists	PPARA	pulmonary embolism	Respiratory, thoracic and mediastinal disorders	Confirmed/Reported	CIP-fenofibrate, fenofibrate	Small Molecule	Clinical		In a randomized trial of Tricor, the risk of pancreatitis and venous thromboembolism (including pulmonary embolism and deep vein thrombosis) was higher with Tricor than with placebo. [Data from PMDA package insert for Tricor (fenofibrate; PPARalpha agonist)]	Regulatory Agency Communication	PMDA package insert. Tricor (fenofibrate)
PPARalpha	Agonists	PPARA	pulmonary fibrosis	Respiratory, thoracic and mediastinal disorders	Confirmed/Reported	ciprofibrate, ciprofibric acid	Small Molecule	Postmarketing		Adverse reactions of unknown frequency reported during postmarketing experience with ciprofibrate were thrombocytopenia, pneumonitis, pulmonary fibrosis, liver function test abnormal, cholestasis, cytolysis, cholelithiasis, urticaria, pruritis, elevation of serum creatine phosphokinase, myopathy, myositis, rhabdomyolysis, photosensitivity reaction, eczema and erectile dysfunction. [Data from MHRA…	Regulatory Agency Communication	MHRA Summary of Product Characteristics. Ciprofibrate
PPARalpha	Agonists	PPARA	fever	General disorders and administration site conditions	Confirmed/Reported	bezafibrate	Small Molecule	Clinical		Side effects of unknown frequency reported in patients receiving Bezatol are somnolence, insomnia, numbness, muscle spasms, stomach ulcer, heartburn, dry mouth, photosensitivity, thrombocytopenia, and serious rhabdomyolysis, acute renal injury, renal damage, shock, anaphylaxis, facial edema, swelling of the lips, hepatic dysfunction, jaundice, oculomucocutaneous syndrome, Stevens-Johnson syndrome…	Regulatory Agency Communication	PMDA package insert. Bezatol (bezafibrate)
PPARalpha	Agonists	PPARA	fever	General disorders and administration site conditions	Confirmed/Reported	CIP-fenofibrate, fenofibrate	Small Molecule	Clinical		Side effects with unknown frequency reported in patients receiving Tricor are erythema multiforme, stomatitis, flatulence, heartburn, muscle pain, muscle cramps, stiffness, thrombocytopenia, unsteadiness, cholelithiasis, cholecystitis edema, fever, erectile dysfunction, frequent urination, increased blood homocysteine, numbness, hot flashes, and serious rhabdomyolysis, liver disorder, hepatic dys…	Regulatory Agency Communication	PMDA package insert. Tricor (fenofibrate)
PPARalpha	Agonists	PPARA	fever	General disorders and administration site conditions	Suspected	saroglitazar, saroglitazar magnesium	Small Molecule	Phase I		First-in-human phase I study of saroglitazar (PPARalpha/gamma agonist; 0.125-128 mg) in 96 healthy subjects. 11 subjects experienced adverse events including rash/itching, abdominal pain, nausea, cough, cold, headache, backache, body pain, calf pain, fever, malaise, giddiness, dyspepsia and diarrhea.	Journal	Clin Drug Investig, 33 (11), 809-16 Nov 2013
PPARalpha	Agonists	PPARA	pyrexia	General disorders and administration site conditions	Suspected	saroglitazar, saroglitazar magnesium	Small Molecule	Phase III		Phase III study of saroglitazar (PPARalpha/gamma agonist; 2 or 4 mg) in 302 patients with diabetes mellitus. Adverse events occurring more frequently than with placebo were dyspepsia (2/100 patients [2%] with saroglitazar 2 mg; 0/99 with saroglitazar 4 mg; 0/102 with placebo), gastritis (1 [1%]; 4 [4%]; 1 [1%]) and pyrexia (3 [3%]; 1 [1%]; 0).	Journal	Diabetes Technol Ther, 16 (2), 63-71 Feb 2014
PPARalpha	Agonists	PPARA	rash	Skin and subcutaneous tissue disorders	Confirmed/Reported	clinofibrate	Small Molecule	Clinical		Side effects reported in 0.1-1% patients receiving Lipoclin are AST increase, ALT increase, CK increase, CPK increase, rash, pruritus, dermatitis, nausea, vomiting, loss of appetite, dyspepsia, abdominal pain, abdominal bloating and diarrhea. [Data from PMDA package insert for Lipoclin (clinofibrate; PPARalpha agonist)]	Regulatory Agency Communication	PMDA package insert. Lipoclin (clinofibrate)
PPARalpha	Agonists	PPARA	rash	Skin and subcutaneous tissue disorders	Confirmed/Reported	CIP-fenofibrate, fenofibrate	Small Molecule	Clinical		Side effects reported in 0.1-5% patients receiving Tricor are rash, itching, urticaria, nausea, vomiting, constipation, diarrhea, anorexia, epigastralgia, stomach discomfort, abnormal renal function tests including increased BUN and creatinine), anemia, decreased red blood cells, decreased hemoglobin, decreased hematocrit, leukocytosis, leukopenia, eosinophilia, thrombocytosis, headache, dizzines…	Regulatory Agency Communication	PMDA package insert. Tricor (fenofibrate)
PPARalpha	Agonists	PPARA	rash	Skin and subcutaneous tissue disorders	Confirmed/Reported	bezafibrate	Small Molecule	Clinical		Side effects reported in 0.1-5% patients receiving Bezatol are CK increase, abdominal pain, nausea, rash, AST increase, ALT increase, LDH increase, anemia and uric acid increase. [Data from PMDA package insert for Bezatol (bezafibrate; pan-PPAR agonist)]	Regulatory Agency Communication	PMDA package insert. Bezatol (bezafibrate)
PPARalpha	Agonists	PPARA	rash	Skin and subcutaneous tissue disorders	Confirmed/Reported	ciprofibrate, ciprofibric acid	Small Molecule	Clinical		Common (≥1/100 to <1/10) adverse reactions reported in clinical trials with ciprofibrate were headache, dizziness, somnolence, vertigo, nausea, vomiting, diarrhoea, fatigue, dyspepsia, abdominal pain, rash, alopecia and myalgia. [Data from MHRA Summary of Product Characteristics for ciprofibrate]	Regulatory Agency Communication	MHRA Summary of Product Characteristics. Ciprofibrate
PPARalpha	Agonists	PPARA	rash	Skin and subcutaneous tissue disorders	Confirmed/Reported	bezafibrate	Small Molecule	Clinical/Postmarketing		Uncommon (≥1/1,000 to <1/100) adverse reactions reported in clinical trials and during postmarketing experience with Bezalip were hypersensitivity reactions, anaphylactic reactions, dizziness, headache, abdominal pain, constipation, dyspepsia, abdominal distension, pruritus, urticaria, photosensitivity reaction, alopecia, rash, diarrhoea, nausea, cholestasis, muscular weakness, myalgia, muscle cr…	Regulatory Agency Communication	MHRA Summary of Product Characteristics. Bezalip (bezafibrate )
PPARalpha	Agonists	PPARA	rash	Skin and subcutaneous tissue disorders	Confirmed/Reported	gemfibrozil	Small Molecule	Clinical		Common (≥1/100 to < 1/10) adverse reactions reported in clinical trials with Gemfibrozil were vertigo, headache, diarrhoea, vomiting, nausea, abdominal pain, constipation, flatulence, eczema, rash and fatigue. [Data from MHRA Summary of Product Characteristics for Gemfibrozil]	Regulatory Agency Communication	MHRA Summary of Product Characteristics. Gemfibrozil
PPARalpha	Agonists	PPARA	rash	Skin and subcutaneous tissue disorders	Confirmed/Reported	gemfibrozil	Small Molecule	Clinical		Adverse reactions reported in clinical trials with Lopid are listed. [Data from FDA approved drug report for Lopid (gemfibrozil)]	Regulatory Agency Communication	FDA approved drug report. Lopid (gemfibrozil)
PPARalpha	Agonists	PPARA	rash	Skin and subcutaneous tissue disorders	Confirmed/Reported	pemafibrate	Small Molecule	Clinical		Side effects reported in 0.1-1% patients receiving Parmodia are liver dysfunction, AST, ALT and CK elevation, increased blood myoglobin, myalgia, rash, itching, increased glycohemoglobin, increased LDL and increased blood uric acid. [Data from PMDA package insert for Parmodia (pemafibrate; PPARalpha agonist)]	Regulatory Agency Communication	PMDA package insert. Parmodia (pemafibrate)
PPARalpha	Agonists	PPARA	rash	Skin and subcutaneous tissue disorders	Suspected	elafibranor	Small Molecule	Clinical		Clinical trial of elafibranor (PPARalpha and PPARdelta agonist) in patients with nonalcoholic steatohepatitis. Treatment-related serious adverse events were reported in 2 patients receiving the 80 mg dose (spontaneous abortion, ataxia, fasciculation, and tremor) and in 2 patients receiving the 120 mg dose (acute pancreatitis, Parkinson’s disease). A mild statistically significant increase in seru…	Journal	Gastroenterology. 2016 May;150(5):1147-1159.e5
PPARalpha	Agonists	PPARA	rash	Skin and subcutaneous tissue disorders	Suspected	saroglitazar, saroglitazar magnesium	Small Molecule	Phase I		First-in-human phase I study of saroglitazar (PPARalpha/gamma agonist; 0.125-128 mg) in 96 healthy subjects. 11 subjects experienced adverse events including rash/itching, abdominal pain, nausea, cough, cold, headache, backache, body pain, calf pain, fever, malaise, giddiness, dyspepsia and diarrhea.	Journal	Clin Drug Investig, 33 (11), 809-16 Nov 2013
PPARalpha	Agonists	PPARA	erythematous rash	Skin and subcutaneous tissue disorders	Confirmed/Reported	clinofibrate	Small Molecule	Clinical		Side effects reported in <0.1% patients receiving Lipoclin are ALP increase, headache, dizziness, redness, erythematous rash, urticaria, eczema, hair loss, epigastric pain, constipation, stomatitis, angular cheilitis, hot flashes, facial edema, weakness and malaise. [Data from PMDA package insert for Lipoclin (clinofibrate; PPARalpha agonist)]	Regulatory Agency Communication	PMDA package insert. Lipoclin (clinofibrate)
PPARalpha	Agonists	PPARA	decreased red blood cells	Investigations	Confirmed/Reported	CIP-fenofibrate, fenofibrate	Small Molecule	Clinical		Side effects reported in 0.1-5% patients receiving Tricor are rash, itching, urticaria, nausea, vomiting, constipation, diarrhea, anorexia, epigastralgia, stomach discomfort, abnormal renal function tests including increased BUN and creatinine), anemia, decreased red blood cells, decreased hemoglobin, decreased hematocrit, leukocytosis, leukopenia, eosinophilia, thrombocytosis, headache, dizzines…	Regulatory Agency Communication	PMDA package insert. Tricor (fenofibrate)
PPARalpha	Agonists	PPARA	adverse kidney events	Renal and urinary disorders	Suspected			Clinical		Post hoc analysis of a clinical trial evaluating the long-term effects on the kidney of fenofibrate and intensive glycemic and blood pressure control. Intensive blood pressure control and fenofibrate use may be associated with increased risk of adverse kidney events.	Journal	Clin J Am Soc Nephrol. 2018 Nov 7;13(11):1693-1702
PPARalpha	Agonists	PPARA	kidney histologic changes	Renal and urinary disorders	Refuted/Not Associated		Small Molecule	Preclinical	rat	In a study in diabetic rats evaluating the therapeutic effects of PPARalpha agonist Y-0452 for diabetic retinopathy, no significant changes were observed in liver and kidney histologic structures.	Journal	Invest Ophthalmol Vis Sci. 2017 Oct 1;58(12):5030-5042
PPARalpha	Agonists	PPARA	renal failure	Renal and urinary disorders	Suspected	elafibranor	Small Molecule	Clinical		Clinical trial of elafibranor (PPARalpha and PPARdelta agonist) in patients with nonalcoholic steatohepatitis. Treatment-related serious adverse events were reported in 2 patients receiving the 80 mg dose (spontaneous abortion, ataxia, fasciculation, and tremor) and in 2 patients receiving the 120 mg dose (acute pancreatitis, Parkinson’s disease). A mild statistically significant increase in seru…	Journal	Gastroenterology. 2016 May;150(5):1147-1159.e5
PPARalpha	Agonists	PPARA	abnormal renal function tests	Investigations	Confirmed/Reported	CIP-fenofibrate, fenofibrate	Small Molecule	Clinical		Side effects reported in 0.1-5% patients receiving Tricor are rash, itching, urticaria, nausea, vomiting, constipation, diarrhea, anorexia, epigastralgia, stomach discomfort, abnormal renal function tests including increased BUN and creatinine), anemia, decreased red blood cells, decreased hemoglobin, decreased hematocrit, leukocytosis, leukopenia, eosinophilia, thrombocytosis, headache, dizzines…	Regulatory Agency Communication	PMDA package insert. Tricor (fenofibrate)
PPARalpha	Agonists	PPARA	deterioration in renal function	Renal and urinary disorders	Confirmed/Reported	CIP-fenofibrate, fenofibrate	Small Molecule	Postmarketing		The PMDA has updated the package insert of statins and fibrates, advising that these drugs should only be coadministered in patients with abnormal renal function when it is absolutely necessary. Rhabdomyolysis accompanied by rapid deterioration of renal function tends to occur.	Regulatory Agency Communication	PMDA risk communications October 16, 2018
PPARalpha	Agonists	PPARA	deterioration in renal function	Renal and urinary disorders	Confirmed/Reported	pemafibrate	Small Molecule	Postmarketing		The PMDA has updated the package insert of statins and fibrates, advising that these drugs should only be coadministered in patients with abnormal renal function when it is absolutely necessary. Rhabdomyolysis accompanied by rapid deterioration of renal function tends to occur.	Regulatory Agency Communication	PMDA risk communications October 16, 2018
PPARalpha	Agonists	PPARA	deterioration in renal function	Renal and urinary disorders	Confirmed/Reported	clofibrate	Small Molecule	Postmarketing		The PMDA has updated the package insert of statins and fibrates, advising that these drugs should only be coadministered in patients with abnormal renal function when it is absolutely necessary. Rhabdomyolysis accompanied by rapid deterioration of renal function tends to occur.	Regulatory Agency Communication	PMDA risk communications October 16, 2018
PPARalpha	Agonists	PPARA	deterioration in renal function	Renal and urinary disorders	Confirmed/Reported	clinofibrate	Small Molecule	Postmarketing		The PMDA has updated the package insert of statins and fibrates, advising that these drugs should only be coadministered in patients with abnormal renal function when it is absolutely necessary. Rhabdomyolysis accompanied by rapid deterioration of renal function tends to occur.	Regulatory Agency Communication	PMDA risk communications October 16, 2018
PPARalpha	Agonists	PPARA	deterioration in renal function	Renal and urinary disorders	Confirmed/Reported	bezafibrate	Small Molecule	Postmarketing		The PMDA has updated the package insert of statins and fibrates, advising that these drugs should only be coadministered in patients with abnormal renal function when it is absolutely necessary. Rhabdomyolysis accompanied by rapid deterioration of renal function tends to occur.	Regulatory Agency Communication	PMDA risk communications October 16, 2018
PPARalpha	Agonists	PPARA	renal dysfunction	Renal and urinary disorders	Confirmed/Reported	gemfibrozil	Small Molecule	Clinical		Adverse reactions reported in clinical trials with Lopid are listed. [Data from FDA approved drug report for Lopid (gemfibrozil)]	Regulatory Agency Communication	FDA approved drug report. Lopid (gemfibrozil)
PPARalpha	Agonists	PPARA	renal dysfunction	Renal and urinary disorders	Suspected	aleglitazar	Small Molecule	Clinical		Review of saroglitazar (PPAR alpha/gamma agonist; 4 mg once daily) for managing hypertriglyceridemia in patients with type II diabetes. In clinical studies, the most common adverse events (AEs) were asthenia, gastritis, chest discomfort, peripheral edema, dizziness, tremors and dyspepsia. AEs reported in preclinical studies are listed. AEs of active comparators and other drugs are listed.	Journal	Diabetes Metab Syndr Obes, 8, 189-96 2015 Apr 15
PPARalpha	Agonists	PPARA	renal function parameters affected	Renal and urinary disorders	Refuted/Not Associated	pemafibrate	Small Molecule	Phase II		Review of clinical data on pemafibrate (K-877, PPARalpha agonist) for the management of atherogenic dyslipidemia. Treatment with pemafibrate does not affect renal function parameters, whereas fenofibrate is associated with a significant decline in estimated glomerular filtration rate. In a phase II study, serum homocysteine was observed to be slightly increased, compared to placebo.	Journal	Cardiovasc Diabetol. 2017 Oct 4;16(1):124
PPARalpha	Agonists	PPARA	renal impairment	Renal and urinary disorders	Suspected	elafibranor	Small Molecule	Clinical		Clinical trial of elafibranor (PPARalpha and PPARdelta agonist) in patients with nonalcoholic steatohepatitis. Treatment-related serious adverse events were reported in 2 patients receiving the 80 mg dose (spontaneous abortion, ataxia, fasciculation, and tremor) and in 2 patients receiving the 120 mg dose (acute pancreatitis, Parkinson’s disease). A mild statistically significant increase in seru…	Journal	Gastroenterology. 2016 May;150(5):1147-1159.e5
PPARalpha	Agonists	PPARA	renal impairment	Renal and urinary disorders	Suspected	CIP-fenofibrate, fenofibrate	Small Molecule	Postmarketing		Case report of a 60-year-old patient with hypertriglyceridemia who developed renal impairment after treatment with fenofibrate (PPARalpha agonist).	Journal	Am J Health Syst Pharm. 2008 Jan 15;65(2):138-41
PPARalpha	Agonists	PPARA	renal damage	Renal and urinary disorders	Confirmed/Reported	bezafibrate	Small Molecule	Clinical		Side effects of unknown frequency reported in patients receiving Bezatol are somnolence, insomnia, numbness, muscle spasms, stomach ulcer, heartburn, dry mouth, photosensitivity, thrombocytopenia, and serious rhabdomyolysis, acute renal injury, renal damage, shock, anaphylaxis, facial edema, swelling of the lips, hepatic dysfunction, jaundice, oculomucocutaneous syndrome, Stevens-Johnson syndrome…	Regulatory Agency Communication	PMDA package insert. Bezatol (bezafibrate)
PPARalpha	Agonists	PPARA	renal damage	Renal and urinary disorders	Confirmed/Reported	pemafibrate	Small Molecule	Clinical		Serious side effects of unknown frequency reported in patients receiving Parmodia are rhabdomyolysis andrenal damage including acute renal failure. [Data from PMDA package insert for Parmodia (pemafibrate; PPARalpha agonist)]	Regulatory Agency Communication	PMDA package insert. Parmodia (pemafibrate)
PPARalpha	Agonists	PPARA	renal injury	Renal and urinary disorders	Confirmed/Reported	tesaglitazar	Small Molecule	Clinical		The development of several dual PPARalpha/gamma agonists was halted in late‐phase trials due to reported side effects such as increased cardiovascular risk (muraglitazar), carcinogenicity (ragaglitazar and MK‐767), liver toxicity (imiglitazar) and renal injury (tesaglitazar).	Journal	Curr Opin Pharmacol. 2006 Dec;6(6):606-14
PPARalpha	Agonists	PPARA	male reproductive toxicants	Reproductive system and breast disorders	Suspected			Preclinical	mouse,rat	Description of an adverse outcome pathway (AOP) linking PPARalpha activation to reproductive tract malformations and impaired fertility in males. This AOP is based on evidence collected from rodent models and incorporates human mechanistic and epidemiological data.	Journal	Applied In Vitro Toxicology. September 2017, 3(3): 234-249
PPARalpha	Agonists	PPARA	retinal edema	Eye disorders	Confirmed/Reported	gemfibrozil	Small Molecule	Clinical		Adverse reactions reported in clinical trials with Lopid are listed. [Data from FDA approved drug report for Lopid (gemfibrozil)]	Regulatory Agency Communication	FDA approved drug report. Lopid (gemfibrozil)
PPARalpha	Agonists	PPARA	rhabdomyolysis	Musculoskeletal and connective tissue disorders	Confirmed/Reported			Clinical/Postmarketing		Review on selective PPARalpha agonists used for the treatment of dyslipidemia. Adverse events detected included increased incidence of gallstone formation and increased risk of acute kidney injury, rhabdomyolysis, and myopathy characterized by muscle pain with elevated serum creatine phosphokinase levels.	Journal	Expert Opin Ther Targets. 2017 Mar;21(3):333-348
PPARalpha	Agonists	PPARA	rhabdomyolysis	Musculoskeletal and connective tissue disorders	Confirmed/Reported	bezafibrate	Small Molecule	Postmarketing		The PMDA has updated the package insert of statins and fibrates, advising that these drugs should only be coadministered in patients with abnormal renal function when it is absolutely necessary. Rhabdomyolysis accompanied by rapid deterioration of renal function tends to occur.	Regulatory Agency Communication	PMDA risk communications October 16, 2018
PPARalpha	Agonists	PPARA	rhabdomyolysis	Musculoskeletal and connective tissue disorders	Confirmed/Reported	clinofibrate	Small Molecule	Postmarketing		The PMDA has updated the package insert of statins and fibrates, advising that these drugs should only be coadministered in patients with abnormal renal function when it is absolutely necessary. Rhabdomyolysis accompanied by rapid deterioration of renal function tends to occur.	Regulatory Agency Communication	PMDA risk communications October 16, 2018
PPARalpha	Agonists	PPARA	rhabdomyolysis	Musculoskeletal and connective tissue disorders	Confirmed/Reported	clofibrate	Small Molecule	Postmarketing		The PMDA has updated the package insert of statins and fibrates, advising that these drugs should only be coadministered in patients with abnormal renal function when it is absolutely necessary. Rhabdomyolysis accompanied by rapid deterioration of renal function tends to occur.	Regulatory Agency Communication	PMDA risk communications October 16, 2018
PPARalpha	Agonists	PPARA	rhabdomyolysis	Musculoskeletal and connective tissue disorders	Confirmed/Reported	pemafibrate	Small Molecule	Postmarketing		The PMDA has updated the package insert of statins and fibrates, advising that these drugs should only be coadministered in patients with abnormal renal function when it is absolutely necessary. Rhabdomyolysis accompanied by rapid deterioration of renal function tends to occur.	Regulatory Agency Communication	PMDA risk communications October 16, 2018
PPARalpha	Agonists	PPARA	rhabdomyolysis	Musculoskeletal and connective tissue disorders	Confirmed/Reported	CIP-fenofibrate, fenofibrate	Small Molecule	Postmarketing		The PMDA has updated the package insert of statins and fibrates, advising that these drugs should only be coadministered in patients with abnormal renal function when it is absolutely necessary. Rhabdomyolysis accompanied by rapid deterioration of renal function tends to occur.	Regulatory Agency Communication	PMDA risk communications October 16, 2018
PPARalpha	Agonists	PPARA	rhabdomyolysis	Musculoskeletal and connective tissue disorders	Confirmed/Reported	CIP-fenofibrate, fenofibrate	Small Molecule	Clinical		The warnings and precautions sections of the FDA approved drug report for Tricor indicates that it may cause myopathy and rhabdomyolysis, increase serum transaminases (including ALT), increase serum creatinine levels, cholelithiasis, and drug-drug interactions with oral coumarin anticoagulants. [Data from FDA approved drug report for Tricor (fenofibrate; PPARalpha agonist)]	Regulatory Agency Communication	FDA approved drug report. Tricor (fenofibrate)
PPARalpha	Agonists	PPARA	rhabdomyolysis	Musculoskeletal and connective tissue disorders	Confirmed/Reported	bezafibrate	Small Molecule	Clinical		Side effects of unknown frequency reported in patients receiving Bezatol are somnolence, insomnia, numbness, muscle spasms, stomach ulcer, heartburn, dry mouth, photosensitivity, thrombocytopenia, and serious rhabdomyolysis, acute renal injury, renal damage, shock, anaphylaxis, facial edema, swelling of the lips, hepatic dysfunction, jaundice, oculomucocutaneous syndrome, Stevens-Johnson syndrome…	Regulatory Agency Communication	PMDA package insert. Bezatol (bezafibrate)
PPARalpha	Agonists	PPARA	rhabdomyolysis	Musculoskeletal and connective tissue disorders	Confirmed/Reported	CIP-fenofibrate, fenofibrate	Small Molecule	Clinical		Side effects with unknown frequency reported in patients receiving Tricor are erythema multiforme, stomatitis, flatulence, heartburn, muscle pain, muscle cramps, stiffness, thrombocytopenia, unsteadiness, cholelithiasis, cholecystitis edema, fever, erectile dysfunction, frequent urination, increased blood homocysteine, numbness, hot flashes, and serious rhabdomyolysis, liver disorder, hepatic dys…	Regulatory Agency Communication	PMDA package insert. Tricor (fenofibrate)
PPARalpha	Agonists	PPARA	rhabdomyolysis	Musculoskeletal and connective tissue disorders	Confirmed/Reported	gemfibrozil	Small Molecule	Clinical		Adverse reactions reported in clinical trials with Lopid are listed. [Data from FDA approved drug report for Lopid (gemfibrozil)]	Regulatory Agency Communication	FDA approved drug report. Lopid (gemfibrozil)
PPARalpha	Agonists	PPARA	rhabdomyolysis	Musculoskeletal and connective tissue disorders	Confirmed/Reported	pemafibrate	Small Molecule	Clinical		Serious side effects of unknown frequency reported in patients receiving Parmodia are rhabdomyolysis andrenal damage including acute renal failure. [Data from PMDA package insert for Parmodia (pemafibrate; PPARalpha agonist)]	Regulatory Agency Communication	PMDA package insert. Parmodia (pemafibrate)
PPARalpha	Agonists	PPARA	rhabdomyolysis	Musculoskeletal and connective tissue disorders	Confirmed/Reported	bezafibrate	Small Molecule	Clinical		The special warnings and precautions for use section of the MHRA SmPCs for Bezalip indicates that it may cause myopathy, muscle weakness, muscle pain, creatine kinase increased, muscle damage, rhabdomyolysis, composition of bile altered and cholelithiasis. Other safety issues are listed. [Data from MHRA Summary of Product Characteristics for Bezalip (bezafibrate )]	Regulatory Agency Communication	MHRA Summary of Product Characteristics. Bezalip (bezafibrate )
PPARalpha	Agonists	PPARA	rhabdomyolysis	Musculoskeletal and connective tissue disorders	Confirmed/Reported	gemfibrozil	Small Molecule	Clinical		Rare (≥1/10,000 to <1/1,000) adverse reactions reported in clinical trials with Gemfibrozil included bone marrow failure, severe anaemia, thrombocytopenia, leukopenia, eosinophilia, depression, decreased libido, neuropathy peripheral, paraesthesia, dizziness, somnolence, vision blurred, laryngeal oedema, pancreatitis, appendicitis, jaundice cholestatic and hepatitis. Other safety issues are liste…	Regulatory Agency Communication	MHRA Summary of Product Characteristics. Gemfibrozil
PPARalpha	Agonists	PPARA	rhabdomyolysis	Musculoskeletal and connective tissue disorders	Confirmed/Reported	clinofibrate	Small Molecule	Clinical		Serious rhabdomyolysis has been reported with unknown frequency in patients receiving Lipoclin. [Data from PMDA package insert for Lipoclin (clinofibrate; PPARalpha agonist)]	Regulatory Agency Communication	PMDA package insert. Lipoclin (clinofibrate)
PPARalpha	Agonists	PPARA	rhabdomyolysis	Musculoskeletal and connective tissue disorders	Confirmed/Reported	bezafibrate	Small Molecule	Clinical/Postmarketing		Very rare (<1/10,000) adverse reactions reported in clinical trials and during postmarketing experience with Bezalip were pancytopenia, thrombocytopenic purpura, cholelithiasis, erythema multiforme, Stevens-Johnson syndrome, toxic epidermal necrolysis, rhabdomyolysis, interstitial lung disease, haemoglobin decreased, platelet increased, white blood cell count decreased, gamma-glutamyl transferase…	Regulatory Agency Communication	MHRA Summary of Product Characteristics. Bezalip (bezafibrate )
PPARalpha	Agonists	PPARA	rhabdomyolysis	Musculoskeletal and connective tissue disorders	Confirmed/Reported	ciprofibrate, ciprofibric acid	Small Molecule	Postmarketing		Adverse reactions of unknown frequency reported during postmarketing experience with ciprofibrate were thrombocytopenia, pneumonitis, pulmonary fibrosis, liver function test abnormal, cholestasis, cytolysis, cholelithiasis, urticaria, pruritis, elevation of serum creatine phosphokinase, myopathy, myositis, rhabdomyolysis, photosensitivity reaction, eczema and erectile dysfunction. [Data from MHRA…	Regulatory Agency Communication	MHRA Summary of Product Characteristics. Ciprofibrate
PPARalpha	Agonists	PPARA	rhabdomyolysis	Musculoskeletal and connective tissue disorders	Confirmed/Reported	gemfibrozil	Small Molecule	Clinical		The special warnings and precautions for use section of the MHRA SmPC for Gemfibrozil indicates that it may cause myopathy, rhabdomyolysis, myositis, elevated creatine phosphokinase, gallstone formation, cholelithiasis, increased total cholesterol, increased LDL, elevated ALAT, elevated ASAT, elevated alkaline phosphatase, elevated LDH, elevated creatine kinase, elevated bilirubin, anaemia, leuco…	Regulatory Agency Communication	MHRA Summary of Product Characteristics. Gemfibrozil
PPARalpha	Agonists	PPARA	rhabdomyolysis	Musculoskeletal and connective tissue disorders	Suspected	ciprofibrate, ciprofibric acid	Small Molecule	Clinical/Postmarketing		The special warnings and precautions for use section of the MHRA SmPCs for ciprofibrate indicates that it may cause rhabdomyolysis, myopathy and myoglobinuria. [Data from MHRA Summary of Product Characteristics for ciprofibrate]	Regulatory Agency Communication	MHRA Summary of Product Characteristics. Ciprofibrate
PPARalpha	Agonists	PPARA	rhabdomyolysis	Musculoskeletal and connective tissue disorders	Suspected	CIP-fenofibrate, fenofibrate	Small Molecule	Postmarketing		Case report of fenofibrate-induced rhabdomyolysis and a literature review of 76 case reports of rhabdomyolysis associated with fibrates (23 fibrate monotherapy and 54 fibrate plus statins or other drugs).	Journal	Eur J Clin Pharmacol. 2009 Dec;65(12):1169-74
PPARalpha	Agonists	PPARA	rhabdomyolysis	Musculoskeletal and connective tissue disorders	Suspected	gemfibrozil	Small Molecule	Postmarketing		Case report of a patient with hypothyroidism who developed gemfibrozil-induced rhabdomyolysis.	Journal	An Med Interna. 2006 Oct;23(10):504-5
PPARalpha	Agonists	PPARA	rhabdomyolysis	Musculoskeletal and connective tissue disorders	Suspected	CIP-fenofibrate, fenofibrate	Small Molecule	Postmarketing		Case report of a patient with hypertriglyceridemia receiving fenofibrate (PPARalpha agonist) who developed rhabdomyolysis, which is the most serious and fatal adverse reaction to fenofibrate.	Journal	Medicine (Baltimore). 2018 Apr;97(14):e0318
PPARalpha	Agonists	PPARA	rhinitis	Infections and infestations	Confirmed/Reported	CIP-fenofibrate, fenofibrate	Small Molecule	Clinical		The most common adverse reactions (>2% and at least 1% greater than placebo) to Tricor were abnormal liver tests, increased AST, increased ALT, increased CPK, and rhinitis. [Data from FDA approved drug report for Tricor (fenofibrate; PPARalpha agonist)]	Regulatory Agency Communication	FDA approved drug report. Tricor (fenofibrate)
PPARalpha	Agonists	PPARA	convulsions	Nervous system disorders	Confirmed/Reported	gemfibrozil	Small Molecule	Clinical		Adverse reactions reported in clinical trials with Lopid are listed. [Data from FDA approved drug report for Lopid (gemfibrozil)]	Regulatory Agency Communication	FDA approved drug report. Lopid (gemfibrozil)
PPARalpha	Agonists	PPARA	shock	Vascular disorders	Confirmed/Reported	bezafibrate	Small Molecule	Clinical		Side effects of unknown frequency reported in patients receiving Bezatol are somnolence, insomnia, numbness, muscle spasms, stomach ulcer, heartburn, dry mouth, photosensitivity, thrombocytopenia, and serious rhabdomyolysis, acute renal injury, renal damage, shock, anaphylaxis, facial edema, swelling of the lips, hepatic dysfunction, jaundice, oculomucocutaneous syndrome, Stevens-Johnson syndrome…	Regulatory Agency Communication	PMDA package insert. Bezatol (bezafibrate)
PPARalpha	Agonists	PPARA	serious skin reactions	Skin and subcutaneous tissue disorders	Suspected	fenofibric acid	Small Molecule	Postmarketing		The FDA is evaluating the need for regulatory action regarding the potential association between fenofibrate and fenofibric acid and serious skin reactions.	Regulatory Agency Communication	FDA Adverse Events Reporting System (FAERS) July - September 2017
PPARalpha	Agonists	PPARA	serious skin reactions	Skin and subcutaneous tissue disorders	Suspected	CIP-fenofibrate, fenofibrate	Small Molecule	Postmarketing		The FDA is evaluating the need for regulatory action regarding the potential association between fenofibrate and fenofibric acid and serious skin reactions.	Regulatory Agency Communication	FDA Adverse Events Reporting System (FAERS) July - September 2017
[truncated: 92,081 more rows]
