# Supplementary material for: Safety Implications of Modulating Nuclear Receptors: A Comprehensive Analysis from Non-Clinical and Clinical Perspectives
Source: Pharmaceuticals (Basel). 2024 Jul 3;17(7):875. doi: 10.3390/ph17070875 (PMC11279859; doi:10.3390/ph17070875)
Supplement: Supplementary file 1 [file pharmaceuticals-17-00875-s001.zip › Supplemental_Table_S2_Resubmission.csv]

GeneName	Median(Expression)	MeanAdipose Tissue	Adipose Fold	MeanAdrenal Gland	Adrenal Fold	Mean Bladder	Bladder Fold	Mean Blood	Blood Fold	Mean Blood Vessel	Blood Vessel Fold	Mean Brain	Brain Fold	Mean Breast	Brest Fold	Mean Cervix Uteri	Cervix Uteri Fold	Mean Colon	Colon Fold	Mean Esophagus	Esophagus Fold	Mean Fallopian Tube	Fallopian Tube Fold	Mean Heart	Heart Fold	Mean Kidney	Kidney Fold	Mean Liver	Liver Fold	Mean Lung	Lung Fold	Mean Muscle	Muscle Fold	Mean Nerve	Nerve Fold	Mean Ovary	Ovary Fold	Mean Pancreas	Pancreas Fold	Mean Pituitary	Pituitary Fold	Mean Prostate	Prostate Fold	Mean Salivary Gland	Salivary Gland Fold	Mean Skin	Skin Fold	Mean Small Intestine	Small Intestine Fold
AR	1.693107486	4.080878795	2.410289263	0.874789697	0.516677	2.954839045	1.745216455	0.073205893	0.043237593	4.688768373	2.769327058	0.436161917	0.257610294	5.973773853	3.528289789	15.15653716	8.951904875	1.283221371	0.757908982	1.301159825	0.76850397	8.791516145	5.192532795	3.867464212	2.284240218	1.608915366	0.950273612	17.71984693	10.46587242	1.183197679	0.698831993	4.764368471	2.813978741	2.169737767	1.281512122	7.070432497	4.176009236	0.698959652	0.412826508	1.715317081	1.013117652	10.20554838	6.027702592	1.176803481	0.695055388	3.065569816	1.810617366	0.804756704	0.475313417
ESR1 (Era)	0.960797668	1.805827607	1.879508733	1.329974521	1.384239956	1.751405443	1.822866044	0.372040129	0.387220058	2.532484857	2.635814951	0.459230897	0.477968372	11.02902651	11.47903131	52.94590769	55.10619924	0.529755754	0.551370775	0.747214077	0.777701801	28.82438543	30.00047399	1.257742505	1.309060739	1.35391035	1.409152411	7.632875478	7.944310999	1.583788048	1.648409547	1.607443005	1.673029671	1.577674679	1.642046741	5.941723291	6.184156657	0.666753067	0.693957833	5.698273685	5.930773853	4.988189329	5.191716735	0.642917491	0.669149721	0.731176591	0.761009956	0.640563774	0.666699968
ESR2(Erb)	0.394387096	0.7756285	1.966668047	4.748174106	12.0393749	0.844904737	2.142323482	0.81391943	2.06375776	0.180273111	0.45709688	0.208245131	0.528022171	0.724531228	1.837106829	0.852869933	2.162519874	0.36632049	0.928834877	0.368063661	0.933254826	0.790685723	2.004846839	0.375877523	0.953067498	0.896416363	2.272935325	0.53648432	1.360298866	0.495897788	1.257388471	1.030424667	2.612724089	0.369851494	0.93778802	4.050644474	10.27073277	1.611147433	4.085193071	0.653792682	1.657743594	1.233992181	3.128885791	0.643900348	1.632660791	0.451371633	1.144488847	0.990763588	2.512160255
ESRRA	20.78821564	18.85406566	0.906959308	26.73077962	1.285862148	23.29509762	1.120591494	37.32131553	1.79531116	13.41027728	0.645090349	18.00467881	0.866100252	17.28372577	0.8314194	11.43032137	0.5498462	36.55190528	1.758299314	32.23449664	1.550613925	10.58228578	0.509052146	94.91138883	4.565634227	53.35907623	2.566794436	61.47984952	2.95743755	21.89298274	1.053143912	143.152594	6.886237689	9.1310748	0.439242836	5.580532036	0.2684469	42.77236603	2.057529457	11.59646048	0.557838185	19.85190056	0.954959334	35.80864933	1.722545598	22.61494098	1.087873119	45.88363425	2.207194453
ESRRG	0.424791276	0.085339418	0.200897294	2.567356566	6.043807179	0.283192793	0.666663392	0.010023788	0.023596972	0.041952708	0.098760756	1.854800633	4.366381177	0.360951878	0.849715843	0.14465728	0.340537314	0.220738461	0.519639817	0.599258332	1.410712426	0.344253086	0.810405264	4.786552311	11.26800991	5.69475848	13.4060156	0.226809977	0.533932756	0.162124932	0.381657865	3.487048422	8.2088513	0.360515019	0.848687436	0.100546328	0.23669584	2.385024386	5.614579485	1.279251209	3.011481826	1.007391131	2.37149675	0.575998261	1.355955954	0.541557301	1.274878584	0.791809616	1.863996884
HNF4A	0.015384392	0.029802468	1.937188575	0.10056459	6.536793335	0.04310372	2.801782518	0.205546888	13.3607418	0.010328413	0.671356582	0.064011867	4.160831774	0.116103322	7.546825537	0.023304418	1.514809181	16.59694315	1078.816978	0.035027991	2.276852481	0.291341009	18.93744071	0.026847025	1.745081987	19.66407571	1278.18349	87.22415111	5669.652189	0.063058875	4.098886421	0.013053708	0.848503327	0.023935419	1.555824866	0.045925789	2.98521965	10.98761301	714.2052213	0.020814508	1.352962663	0.017987622	1.169212434	0.011382726	0.73988796	0.024072325	1.564723864	29.87985947	1942.219082
NR0B2	0.029349733	0.031369153	1.068805406	14.35353068	489.0514885	0.01582553	0.539205252	0.389080025	13.25668017	0.025628566	0.873212928	0.061051729	2.080145949	0.024363967	0.830125669	0.01953011	0.665427177	0.169335503	5.769575552	0.028777406	0.980499749	0.019553524	0.666224945	7.067548367	240.8045188	22.03302727	750.7062215	84.74370439	2887.375635	0.839643239	28.60820692	1.72789538	58.87260954	0.021333168	0.726860708	0.017721754	0.603813124	19.18705442	653.738633	0.261871607	8.922452739	0.039539056	1.347169166	0.018294956	0.623343192	0.015153139	0.516295627	2.981163367	101.573781
NR1D1	27.15326309	47.21313423	1.738764659	42.68808937	1.572116369	33.40179207	1.230120739	8.330472678	0.306794533	53.40652321	1.966854703	30.18171391	1.111531745	49.98868813	1.84098272	74.18845277	2.732211319	31.31954879	1.153435913	34.44034035	1.268368381	22.14742131	0.815644928	35.43462894	1.304986027	29.64357001	1.091712989	30.48776454	1.122802974	37.68201689	1.3877528	74.18940969	2.732246561	44.24756016	1.629548538	55.48330352	2.043338339	19.41889286	0.715158719	26.18683463	0.964408386	32.44561129	1.194906527	27.77159823	1.022772038	203.0198262	7.476811368	17.70949197	0.652204927
NR1D2	9.442866325	10.75379284	1.138827182	9.128073106	0.966663383	8.666893993	0.917824493	3.19066131	0.337891187	10.18679052	1.078781608	13.61471863	1.44179936	10.91964362	1.156390786	10.49686608	1.111618624	9.347090261	0.98985731	9.10606482	0.964332704	9.046346505	0.958008532	8.793938089	0.931278468	6.588056326	0.697675483	9.294749859	0.984314459	7.549472231	0.799489474	22.21761601	2.352846609	10.11561122	1.071243716	12.21490655	1.293559193	8.81833222	0.933861808	9.983585083	1.057262143	8.413266159	0.890965293	10.79850891	1.143562615	10.17914352	1.077971791	7.180694425	0.760435886
NR1H2	45.42522812	44.64785733	0.982886805	47.89642476	1.054401414	59.0308322	1.299516472	133.6878947	2.943031884	76.89242791	1.69272519	38.14477369	0.839726629	44.39920916	0.977413015	47.09207756	1.036694355	53.43765513	1.176387161	58.70299099	1.292299311	49.02769936	1.079305518	60.58193083	1.333662666	50.16484786	1.104338931	42.92997061	0.945068905	50.98118606	1.122309962	97.54505233	2.147376169	40.631351	0.894466636	43.77944231	0.963769344	34.40436687	0.75738457	32.50034365	0.715469024	49.92067465	1.098963653	37.22129303	0.819396942	41.60635352	0.915930536	41.56304428	0.914977117
NR1H3	10.6627903	46.48218778	4.359289311	16.34067184	1.532494908	18.91162489	1.77360938	7.951116752	0.745688186	9.615805449	0.901809487	6.743173165	0.632402305	42.85366323	4.018991467	21.51866439	2.018108186	16.00551985	1.501062986	8.793203942	0.82466256	17.18690978	1.611858557	13.73653563	1.288268384	19.46652669	1.825650335	63.81048876	5.984408113	20.23795352	1.897997893	6.884260001	0.645634005	33.58127328	3.149388888	12.52661372	1.174796968	13.41545961	1.258156564	6.501576451	0.609744379	16.8842519	1.583474065	9.146054362	0.857754313	9.018399729	0.84578234	22.39533771	2.100326189
NR1H4	0.020948676	0.013746264	0.656187722	16.77685983	800.8553627	1.379625386	65.85740121	0.223652775	10.67622462	0.042398231	2.023909757	0.048025256	2.292519805	0.021639415	1.032972887	0.133682842	6.381445768	2.895141218	138.2016297	0.042864488	2.046166889	0.176237185	8.412807628	0.122433981	5.844473337	12.41883901	592.8221326	57.51806364	2745.665767	0.092154636	4.399067257	0.009544297	0.455603818	0.034761384	1.65935942	6.709114919	320.264383	2.335104512	111.4678784	1.1244286	53.67540071	0.162528487	7.758413192	0.021819448	1.041566911	0.012379387	0.590938886	23.40718267	1117.35855
NR1I2	0.064136505	0.049741149	0.775551278	0.250922455	3.91231881	0.046345676	0.722609941	0.193783819	3.021427788	0.047632828	0.742678887	0.166464915	2.59547842	0.095055874	1.482086905	0.038716072	0.603651108	6.422533981	100.1385088	0.049719666	0.775216333	0.153871562	2.399126075	0.07434813	1.159217053	0.180172579	2.809204817	64.04486343	998.571146	0.088143405	1.374309447	0.015097354	0.235394081	0.088238281	1.375788727	0.142454077	2.221107567	0.277014215	4.319134856	0.25225086	3.933030959	0.080959728	1.262303399	0.067521772	1.052782215	0.02993666	0.466764754	23.72943081	369.9832219
NR1I3	0.129585028	0.093090297	0.718372318	0.057008686	0.43993266	0.271203238	2.092859362	0.689642057	5.321926994	0.065992619	0.509261141	0.735607159	5.67663697	0.074194247	0.572552619	0.085451343	0.659422962	0.138328507	1.067472909	0.120372916	0.928910677	0.0941343	0.726428827	0.257214004	1.984905269	2.85007803	21.99388371	113.8138726	878.2949285	0.082333968	0.635366368	0.36402665	2.809172141	0.10888592	0.840266209	0.079213878	0.611288817	0.053496523	0.412829504	1.478438133	11.40901969	0.08992308	0.693931094	0.068262284	0.526776012	0.538596618	4.156318267	0.362174251	2.794877292
NR2E3	0.130100027	0.087345845	0.671374537	0.174544607	1.341618533	0.164352085	1.263274799	0.013053741	0.10033619	0.195355272	1.50157749	0.166871917	1.282643216	0.269781005	2.073642964	0.375066223	2.882906579	0.135193191	1.039148066	0.200628401	1.542108839	0.346060864	2.659959975	0.105232877	0.808861305	0.223731808	1.719690719	0.260477621	2.002133493	0.21650736	1.664160762	0.09627819	0.740032051	0.080106374	0.61572911	0.058937303	0.453015301	0.190291469	1.462655108	0.119970474	0.922140273	0.761833206	5.855749807	0.367357878	2.823657206	0.122190222	0.939202125	0.142321084	1.093935857
NR2F1	8.428282738	16.34765218	1.939618388	32.6559808	3.874571109	37.68881625	4.471707633	0.207960873	0.024674169	1.591743519	0.188857395	29.59068381	3.510879349	15.73330112	1.866726783	48.12527777	5.709974293	7.110499629	0.843647496	11.75977243	1.395275028	61.65088738	7.314762604	6.617662102	0.785173244	25.9120838	3.07442033	9.711889712	1.152297569	33.2564222	3.945812361	0.290265954	0.034439513	33.0486002	3.921154668	48.54541151	5.759822377	6.282151408	0.745365527	18.11472356	2.149278106	35.48161381	4.209827187	1.320750593	0.15670459	3.120942627	0.370294012	5.758730366	0.683262599
NR2F2	29.60960579	72.57508694	2.451065626	39.44831598	1.332281026	43.23690206	1.460232276	0.435467949	0.014706982	107.3509448	3.625544547	8.550110098	0.288761362	54.13474098	1.82828307	118.7885943	4.011826268	42.89697425	1.448751954	54.47689175	1.839838468	94.6475563	3.196515245	31.50117916	1.063883774	64.44517798	2.176495643	23.00497574	0.776942993	51.00836511	1.722696529	21.23979597	0.717327888	147.9170792	4.995577457	213.1331943	7.198109822	18.38142086	0.620792488	19.46881065	0.657516712	52.97880579	1.789243875	18.61853493	0.6288005	18.90481612	0.638469024	28.93716518	0.977289782
NR3C1 (GR)	10.91467857	17.6188943	1.614238493	4.405135504	0.403597364	10.30375833	0.944027646	20.05920754	1.837819355	14.94365125	1.369133424	9.744489449	0.892787578	15.09654909	1.383141885	9.152843902	0.838581168	8.442379125	0.77348857	11.6610279	1.068380331	8.206661065	0.751892143	10.21892784	0.9362555	5.885805891	0.539255998	11.9704829	1.096732517	12.34117022	1.130694792	26.6172781	2.438668067	15.81859128	1.449295201	7.380459287	0.676195752	7.387672978	0.676856669	11.72288524	1.074047684	8.926579582	0.81785089	7.50269302	0.687394775	12.31506955	1.128303455	8.37314839	0.767145668
NR3C2	3.324978113	3.419415494	1.028402407	2.417113114	0.726956098	4.750815644	1.42882614	0.787882061	0.236958571	3.945690022	1.186681502	4.539186284	1.365177793	3.714484905	1.117145671	3.74358697	1.125898229	6.219569167	1.870559431	2.182366489	0.656355144	2.924357361	0.879511763	4.234373925	1.2735043	4.558665314	1.371036187	3.016510573	0.907227197	2.919796764	0.878140146	4.922699928	1.480521002	3.572973694	1.074585628	5.119491323	1.539706774	3.807004447	1.14497128	4.623124833	1.390422636	1.858579812	0.558975051	4.542323892	1.366121441	1.927240395	0.579624987	5.967462803	1.794737469
NR4A1	89.4614563	364.4629097	4.073965759	293.3085445	3.278602391	154.9034711	1.731510725	52.29463351	0.584549321	441.983596	4.940491852	42.64071609	0.476637849	199.0251482	2.224702754	100.0267304	1.118098615	168.6456267	1.885120516	152.7544983	1.707489511	454.5990364	5.081507224	443.113238	4.953118989	181.5170557	2.028997327	82.49611696	0.922141449	243.9627759	2.727015476	245.5418484	2.744666347	376.9167452	4.213174711	820.0746994	9.166793537	71.97754429	0.804564863	427.3187329	4.77656804	302.1976415	3.377964701	103.3645128	1.155408341	130.4839939	1.458549853	97.41518274	1.08890674
NR4A2	5.892311573	19.61125389	3.328278494	38.31519062	6.50257376	7.768471218	1.318408085	16.23486995	2.75526332	30.81395682	5.229519254	7.14567825	1.21271222	11.99338051	2.035428771	5.460797517	0.926766592	6.715317554	1.139674552	9.632593586	1.634773292	22.99068689	3.901811133	17.8297071	3.02592741	12.93736763	2.195635358	14.08361029	2.390167274	12.89068311	2.187712403	8.773572385	1.4889865	36.2673714	6.155032869	100.897816	17.12363895	7.549320609	1.281215448	43.39850252	7.365276256	15.82189839	2.685176809	15.17874683	2.576025833	7.562316554	1.283421024	6.107717016	1.036557035
NR5A1	0.02022258	0.048559818	2.401267196	143.1105687	7076.77103	0.021312218	1.05388224	0.134695398	6.660643586	0.037355697	1.847227068	0.128276055	6.343209134	0.046853147	2.316872887	0.024262255	1.199760613	0.032382629	1.601310469	0.027377657	1.353816249	0.44041988	21.77861969	0.028901716	1.429180464	0.033453456	1.654262507	0.065368145	3.232433504	0.035569057	1.758878307	0.019501442	0.964339964	0.020050142	0.991473012	27.10177855	1340.174126	0.048886742	2.417433489	16.64501844	823.0907427	0.040795177	2.017308214	0.072011394	3.560939984	0.040747232	2.014937365	0.040590154	2.007169889
NR5A2	0.461413443	3.380739901	7.326921119	0.181002943	0.392279301	0.988878799	2.143151253	0.043990923	0.095339492	0.518095802	1.122845053	0.066325535	0.143744263	2.931830242	6.354019992	1.861958916	4.035337384	2.719048382	5.892867715	0.619702782	1.343053159	1.710881101	3.707913426	0.479683213	1.039595228	0.300622371	0.651524951	13.99591459	30.33269793	1.701428709	3.687427696	0.551036213	1.194235281	1.428102063	3.095059505	0.791331895	1.715016992	38.23016763	82.85447294	0.124290773	0.269369639	1.215027875	2.633273679	0.424155631	0.919252869	0.554962468	1.202744472	6.440098568	13.95732757
PGR	0.565261841	0.954615656	1.688802582	0.939536907	1.662126893	1.430613346	2.530886118	0.016376553	0.028971623	5.025826875	8.891148335	0.303425422	0.536787379	2.595390524	4.591483693	32.96549396	58.31897995	1.58390258	2.802068821	1.12695755	1.993691186	14.64886427	25.91518339	1.899425198	3.360257249	0.65607283	1.160652961	0.167651019	0.296590017	1.124475673	1.989300518	0.486082946	0.859925279	0.781164544	1.381951668	7.297403012	12.9097747	0.226169265	0.400114157	0.964755875	1.706741559	2.431409021	4.301385385	0.471194567	0.833586372	0.29310782	0.518534595	0.610483724	1.080001656
PPARA	3.286931753	3.375537634	1.026957019	4.607730226	1.401833251	3.815003832	1.16065806	1.401621963	0.426422594	4.131038551	1.256806913	3.129654874	0.952150854	2.764251667	0.840982373	2.435988828	0.741113297	4.785881238	1.456033041	3.706306784	1.127588603	2.900406679	0.882405507	8.606988435	2.618547959	8.929648003	2.716712324	23.10704444	7.0299739	2.136162427	0.649895583	13.3733495	4.068642278	3.345651491	1.017864605	4.401094676	1.338967465	4.43425914	1.349057259	1.996159632	0.607301819	3.13709742	0.954415137	3.276402086	0.996796506	3.689326256	1.12242253	7.436923921	2.262573269
PPARD	16.45421791	13.991961	0.850357098	15.52901559	0.943771115	17.40875971	1.058011982	19.76373853	1.201135091	14.51216947	0.881972607	20.30000293	1.233726394	14.0954498	0.856646598	17.86343359	1.085644646	17.78272639	1.080739691	21.85781482	1.328401929	15.42852741	0.937663977	15.39032851	0.935342451	15.75517633	0.957515964	21.58507858	1.311826469	23.5230785	1.429607814	21.19962034	1.288400364	15.16559141	0.921684124	24.45917212	1.486498614	9.279627608	0.563966495	19.52240203	1.18646794	21.90779965	1.331439742	15.53849709	0.944347351	20.36597731	1.237735967	20.23689182	1.229890836
PPARG	4.636298656	89.30990642	19.26319097	3.042698833	0.656277574	22.29249212	4.808251963	5.645124857	1.217593014	6.066642966	1.308509959	1.846689749	0.398311215	67.25180963	14.50549557	6.626543723	1.42927456	15.26102624	3.291640029	3.978323179	0.858081732	5.67960765	1.225030584	9.588404501	2.068116231	11.18404018	2.41227777	6.537675208	1.410106573	13.61539267	2.93669448	3.921332986	0.845789557	9.464931202	2.041484361	12.01039158	2.590512921	2.091372293	0.451086621	0.471230179	0.101639306	4.646089555	1.002111792	4.748608907	1.024224119	6.641143115	1.432423493	8.75378463	1.888097657
RARA	18.84865952	29.06786729	1.542171594	14.53093992	0.770926967	21.02804347	1.115625409	199.890366	10.6050176	36.67531748	1.945778555	6.251914885	0.33169016	26.23977483	1.392129494	30.26478787	1.605673223	20.28661247	1.076289401	17.11119451	0.907820235	28.66669379	1.520887667	24.13458879	1.280440594	16.51720172	0.87630644	26.3910957	1.400157697	38.97635461	2.067858172	39.59655312	2.10076229	23.80839672	1.263134745	28.21053024	1.496686288	9.236354444	0.490027126	21.28694836	1.129361393	20.78755806	1.102866654	14.37314039	0.762555044	15.36819156	0.815346659	21.79675052	1.156408523
RARB	2.852239609	1.937019795	0.679122395	3.198614245	1.12143953	5.714272488	2.003433537	0.115355282	0.040443756	4.328583851	1.517608772	4.303320309	1.508751332	2.832641698	0.99312894	5.164176602	1.810568995	3.593091456	1.259743903	8.08585455	2.834914194	3.905701849	1.369345632	6.490079181	2.275432667	6.738772048	2.362624804	1.875979575	0.657721592	4.239180387	1.486263768	1.763639175	0.618334859	5.804078219	2.034919577	4.629612025	1.623149756	0.890519304	0.312217565	6.333503426	2.220536944	7.373518547	2.585167994	5.784015638	2.027885603	0.961681361	0.337167101	1.60664479	0.563292363
RARG	11.73169422	11.9007124	1.014406971	12.67976783	1.080813017	20.0378886	1.708013201	6.862861394	0.58498468	18.55346528	1.581482174	5.774939234	0.492251087	15.33213989	1.306899038	37.87989978	3.22885161	14.80052383	1.261584521	50.99539749	4.346805886	21.83867836	1.861511044	12.47800455	1.063614881	8.7372341	0.744754673	2.174728012	0.185372033	11.64032097	0.992211419	4.221949423	0.359875508	23.75222869	2.024620506	16.07185384	1.369951649	6.667756701	0.568354116	7.15348556	0.609757246	21.46942467	1.830036163	24.1090582	2.055036361	71.91413132	6.129901612	8.089470088	0.6895398
RORA	4.705991745	5.127637298	1.089597597	21.00091683	4.46259109	3.655988943	0.776879591	11.74151237	2.495013381	4.806251437	1.021304689	3.275534489	0.696034899	4.329906475	0.920083738	4.899808846	1.041185177	4.279811063	0.90943871	7.25000764	1.540590811	4.116618898	0.874761181	4.233912811	0.899685558	3.567292117	0.758031954	11.80202284	2.507871557	7.550758098	1.604498798	29.2807753	6.222020115	2.268649743	0.482076864	5.696677448	1.210515818	6.965808302	1.480199856	4.183526506	0.888978717	3.380255085	0.718287508	5.20064411	1.105111184	45.85486554	9.743932422	4.653706072	0.988889553
RORB	0.197196782	0.357497983	1.812899686	1.162520998	5.895233121	0.607623947	3.081307626	0.045858978	0.232554392	1.233320181	6.254261204	3.176812376	16.10985914	0.277123337	1.405313693	1.80690613	9.162959532	0.148751915	0.754332367	0.16721501	0.847960139	0.155061205	0.786327259	0.55396394	2.809193615	0.103114031	0.52289916	0.041719461	0.211562587	0.295674479	1.499387953	0.023646535	0.119913391	0.537925838	2.727863172	0.223906393	1.135446489	0.084519272	0.42860371	1.426730598	7.235060261	1.76608833	8.955969339	0.075727512	0.384020018	0.158954472	0.806070318	0.145724289	0.738979041
RXRA	22.08112335	31.16667608	1.411462433	30.40140064	1.376804982	26.6923057	1.208829156	172.5756662	7.815529285	19.47561273	0.882002805	16.20162087	0.733731732	26.61697111	1.205417437	18.92220477	0.856940314	20.70109522	0.937501906	27.59717203	1.249808336	20.56909529	0.931523952	21.12437818	0.956671354	18.19282756	0.823908606	86.18575546	3.903141796	17.44188777	0.789900382	97.97023598	4.436832059	21.17627151	0.959021476	24.11368837	1.092049892	20.00932545	0.906173347	24.79288071	1.12280885	18.81255898	0.851974724	15.54315802	0.703911562	47.41938585	2.147507855	19.36927039	0.877186821
RXRB	23.21983528	20.20806115	0.870293045	23.32387518	1.004480648	24.5437128	1.05701494	41.12438007	1.771088364	26.7635636	1.152616428	21.72728653	0.935720958	21.88308624	0.942430727	26.87883558	1.157580803	25.15877281	1.0835035	24.49665545	1.054988339	25.70205688	1.106900914	22.69929442	0.977582061	22.11156698	0.952270622	24.19107929	1.041828204	21.56154186	0.928582895	31.28957223	1.347536356	24.64672682	1.061451407	26.39709568	1.136833891	26.04029333	1.121467616	27.48634214	1.183744062	26.51574697	1.141943801	22.21150824	0.956574755	19.07796902	0.821623788	22.68386334	0.976917496
RXRG	1.022210836	1.693471948	1.656675793	0.439130568	0.429589036	1.371830786	1.342023325	0.087323067	0.085425691	0.567928214	0.555588136	8.266912756	8.08728734	0.976809806	0.955585454	1.687236803	1.650576127	2.612101186	2.55534484	2.715893666	2.656882092	0.751943413	0.73560501	3.691812583	3.611596014	0.174752807	0.170955737	0.285302095	0.279102984	1.549475402	1.515808038	22.33641806	21.85108714	10.45766321	10.23043666	0.638672972	0.624795736	1.105246653	1.081231595	24.58783464	24.05358441	0.963729718	0.942789573	0.737808641	0.721777362	0.69268403	0.677633229	1.359883099	1.330335241
THRA	36.30089951	31.48649904	0.867375174	34.894659	0.961261552	35.76814138	0.985323831	11.06316824	0.304762923	54.98724283	1.514762542	180.638716	4.97614986	31.18760202	0.859141301	52.14811405	1.436551567	44.85467448	1.235635345	32.8107242	0.903854302	42.75054656	1.177671825	40.12323072	1.105295771	26.49236501	0.729799134	6.844089483	0.188537738	24.84373424	0.684383433	45.56626604	1.255237932	36.43144606	1.003596235	58.42090252	1.609351375	23.89589631	0.658272843	40.14743702	1.105962595	27.91050148	0.768865286	20.59114925	0.567235235	33.55304852	0.924303502	28.27065741	0.778786691
THRB	3.867279291	5.021593468	1.298482238	3.167075348	0.81894146	5.687508901	1.470674465	0.251154549	0.064943473	14.88188457	3.848153561	6.696586739	1.731601531	5.51011149	1.424803092	1.606580425	0.415429118	7.494243849	1.937859483	6.138779409	1.587363867	2.498532818	0.646069919	3.11274086	0.804891663	3.234006207	0.836248423	6.697661273	1.731879383	2.320856017	0.600126301	11.81060813	3.053983755	1.380169358	0.356883807	1.047577528	0.270882305	2.63550944	0.681489296	13.17549572	3.406916008	3.398563192	0.878799522	1.984738508	0.51321313	4.091066449	1.057866821	2.347171433	0.606930934
VDR	1.427443147	2.014616574	1.411346279	10.71465757	7.506188664	2.511700984	1.7595804	12.63610268	8.852263372	2.086700474	1.461844893	0.122994794	0.086164408	4.270268663	2.991550783	2.651332802	1.857399931	9.559241043	6.696757812	4.337574222	3.038701914	0.989907487	0.693482952	0.735021745	0.514921905	9.404597838	6.588422005	0.487931865	0.341822276	5.299702584	3.712724108	2.115735254	1.482185304	0.522577498	0.366093388	0.392742267	0.27513689	1.673591852	1.172440286	9.098322678	6.373859932	1.58247546	1.108608398	4.790755961	3.356179875	14.19687044	9.945664366	17.82105294	12.48459736
[truncated: 12 more columns]
